# Supplementary material for: Proteomic Profiling of IgG1 Producing CHO Cells Using LC/LC-SPS-MS3: The Effects of Bioprocessing Conditions on Productivity and Product Quality
Source: Front Bioeng Biotechnol. 2021 Apr 9;9:569045. doi: 10.3389/fbioe.2021.569045 (PMC8062983; doi:10.3389/fbioe.2021.569045)
Supplement: Supplementary file 1 [file Table_1.XLSX]

## Sheet: quantified proteins
Worksheet 1: Quantified protein groups using LC/LC-SPS-MS3 detection. Shown are log-transformed ratios of treated (high or low condition) vs. control. Significance was determined using t-test (FDR 0.05, S0 0.03) comparing high vs. low condition and is indicated with a "+". Table also shows functional annotation based on gene ontology (GO) as well as protein description.
log(2)-ratios												GO Annotation				Significance			p-values			Protein description
high T 1	low T 1	high T 2	low T 2	high pH 1	low pH 1	high pH 2	low pH 2	high DO 1	low DO 1	high DO 2	low D 2	Biological Process	Cellular Component	Molecular Function	KEGG Pathway	Sign. Temp	Sign. pH	Sign. DO	-Log(P-value) Temp	-Log(P-value) pH	-Log(P-value)	Uniprot Accession	Gene name	Description
0.199108	0.827913	0.187954	0.82375	0.348862	0.581476	0.367874	0.547318	0.305712	0.467127	0.319937	0.444405					+	+		4.05244	2.05153	2.06154	A0A3L7I223		PLEC OS=Cricetulus griseus OX=10029 GN=CgPICR_014920 PE=4 SV=1
-0.211494	1.00728	-0.24803	0.969891	0.68967	0.0638847	0.668575	0.04772	-0.237808	0.294973	-0.200138	0.254702					+	+		3.33727	3.34279	2.50821	A0A3L7HVN8		AHNAK OS=Cricetulus griseus OX=10029 GN=CgPICR_009377 PE=4 SV=1
-0.767262	-0.670494	-0.743966	-0.702583	-0.217793	-0.986573	-0.247652	-0.920886	-0.826828	-0.313952	-0.88547	-0.333542	cellular component movement	cytoplasm	catalytic activity;motor activity;nucleotide binding;protein binding			+		1.13414	2.60303	2.47437	G3H352	Dync1h1;LOC100771366	Cytoplasmic dynein 1 heavy chain 1 (Fragment) OS=Cricetulus griseus OX=10029 GN=I79_004663 PE=4 SV=1
-0.632456	-0.308415	-0.752476	-0.693293	-0.282656	-1.01896	-0.157185	-1.00477	-1.04571	-0.418464	-0.827381	-0.478749						+		0.354425	2.20096	1.30213	A0A3L7HKZ9		DYNC1H1 OS=Cricetulus griseus OX=10029 GN=CgPICR_019894 PE=4 SV=1
-0.478627	0.0925341	-0.496154	0.106243	0.239546	-0.120792	0.313978	-0.108759	0.100875	-0.112767	0.0381507	-0.114594					+	+		3.44453	2.03887	1.55126	A0A3L7HRL5		GOLGB1 (Fragment) OS=Cricetulus griseus OX=10029 GN=CgPICR_002058 PE=4 SV=1
-0.907212	-0.455415	-0.903885	-0.444386	-0.213427	0.732978	-0.173227	0.725692	0.0587444	-0.204149	0.0625859	-0.263185		membrane	metal ion binding;protein binding		+	+		3.79658	3.30999	2.0022	A0A061IMQ7		Prolow-density lipoprotein receptor-related protein 1 OS=Cricetulus griseus OX=10029 GN=H671_1g1571 PE=4 SV=1
-0.941451	-0.494954	-1.00316	-0.46985	-0.310362	0.80569	-0.279094	1.04111	0.437918	-0.308326	0.0627326	-0.371068					+	+		2.33808	2.0283	1.04531	A0A3L7IHE6		LRP1 OS=Cricetulus griseus OX=10029 GN=CgPICR_002506 PE=4 SV=1
-0.535906	0.21454	-0.425148	0.311967	0.304657	-0.048525	0.436971	-0.0253754	0.324327	-0.0355482	-0.28962	0.0557461		Golgi;membrane			+	+		2.01365	1.58382	0.007237	G3HAJ0	Golgb1;LOC100764942	Golgin subfamily B member 1 OS=Cricetulus griseus OX=10029 GN=I79_007444 PE=4 SV=1
0.722807	0.492276	0.71375	0.571959	0.248585	0.574921	0.236196	0.55177	0.142502	0.148253	-0.000286036	0.177728	cell differentiation;cell organization and biogenesis	cytoplasm;cytosol;membrane	protein binding;RNA binding			+		1.36254	2.77754	0.475404	G3HFM4	Flnb	Filamin-B OS=Cricetulus griseus OX=10029 GN=I79_009386 PE=4 SV=1
0.00458516	0.168077	0.0116644	0.101031	-0.049364	-0.215215	-0.0683974	-0.244973	0.00539394	-0.074359	-0.00385472	-0.0427312	metabolic process;regulation of biological process;transport	membrane;mitochondrion	catalytic activity;metal ion binding;protein binding					1.19174	1.97984	1.15964	G3HJ15	Ranbp2	E3 SUMO-protein ligase RanBP2 OS=Cricetulus griseus OX=10029 GN=I79_010649 PE=4 SV=1
0.388688	-0.416692	0.457203	-0.393808	0.113785	0.643739	0.0678625	0.60888	0.320881	0.185687	0.256804	0.15334	cell organization and biogenesis;cellular component movement;regulation of biological process;response to stimulus	nucleus	protein binding	Amoebiasis;ECM-receptor interaction;Focal adhesion;Metabolic pathways;Pathways in cancer;PI3K-Akt signaling pathway;Small cell lung cancer;Toxoplasmosis	+	+		2.72206	2.53978	1.0981	G3HGW6	Lama5	Laminin subunit alpha-5 OS=Cricetulus griseus OX=10029 GN=I79_009858 PE=4 SV=1
-0.309481	-0.392364	-0.278374	-0.333662	-0.123092	-0.437398	-0.122663	-0.506167	-0.730426	-0.316566	-0.749627	-0.30465						+	+	0.761797	2.01894	3.16012	A0A3L7I2J9		MYH9 OS=Cricetulus griseus OX=10029 GN=CgPICR_014975 PE=3 SV=1
0.196858	0.443154	0.174027	0.393787	0.018343	0.448603	0.053298	0.433763	0.830504	0.487259	0.876554	0.491309	metabolic process	membrane			+	+		1.87461	2.66018	2.39764	A0A061IIB1		Nuclear mitotic apparatus protein 1 OS=Cricetulus griseus OX=10029 GN=H671_3g8568 PE=4 SV=1
-0.893992	-0.0106401	-0.922263	0.0348864	0.233082	-1.09296	0.23962	-0.992793	-0.0972786	0.486206	-0.179697	0.485312	cell differentiation;metabolic process;response to stimulus	cytosol;Golgi;membrane;mitochondrion	catalytic activity;protein binding;RNA binding		+	+		3.07226	2.81364	2.3635	G3GXD7	Fasn	Fatty acid synthase OS=Cricetulus griseus OX=10029 GN=I79_002427 PE=4 SV=1
1.48296	-0.440289	1.47419	-0.442496	0.00850864	1.06448	0.0349074	1.14428	0.521573	0.0995674	0.563628	0.0984011					+	+		5.25651	2.82288	2.64956	A0A3L7I8L8		HSPG2 OS=Cricetulus griseus OX=10029 GN=CgPICR_007295 PE=4 SV=1
-2.00486	0.252983	-2.19651	0.195862	0.514294	-1.71992	0.480969	-1.80429	-0.330752	0.197006	-0.255341	0.214127	metabolic process;regulation of biological process;transport				+	+		2.73415	3.39512	2.22478	G3GVX1		Ribosome-binding protein 1 OS=Cricetulus griseus OX=10029 GN=I79_001876 PE=3 SV=1
-1.23982	0.111826	-1.09283	0.153641	0.130173	-0.56144	0.124754	-0.605451	-0.518002	-0.147107	-0.492985	-0.168057		membrane	protein binding		+	+		2.46321	3.01266	2.65917	A0A061IEX9	Myof	Myoferlin isoform 1 OS=Cricetulus griseus OX=10029 GN=H671_3g8947 PE=4 SV=1
-0.0611886	-0.153708	-0.0517215	-0.138694	-0.143791	-0.0310392	-0.0839061	-0.0560351	-0.984357	-0.19208	-1.02861	-0.154199	metabolic process;transport	cytoplasm	catalytic activity;motor activity;nucleotide binding;protein binding;transporter activity	Tight junction			+	2.016	0.788996	2.91389	G3GY44	Myh10	Myosin-10 OS=Cricetulus griseus OX=10029 GN=I79_002699 PE=3 SV=1
-0.153351	0.503392	0.543848	0.632488	-0.505054	0.170299	0.235475	0.493684	1.01269	0.440431	0.607106	0.312303	cell organization and biogenesis;metabolic process;response to stimulus;transport	membrane;nucleus	catalytic activity;DNA binding;motor activity;transporter activity					0.394236	0.434927	0.748701	G3I3A8		Nuclear mitotic apparatus protein 1 OS=Cricetulus griseus OX=10029 GN=I79_017912 PE=3 SV=1
-1.22753	-0.247546	-1.24704	-0.207134	-0.181278	-0.98514	-0.198835	-1.01538	-0.307126	0.256662	-0.314631	0.255624	regulation of biological process;response to stimulus		protein binding		+	+	+	3.30695	3.33233	4.35031	G3IF62	Iqgap1	Ras GTPase-activating-like protein IQGAP1 OS=Cricetulus griseus OX=10029 GN=I79_022378 PE=4 SV=1
0.485369	0.791549	0.416925	0.728364	0.130636	1.02072	0.199352	1.0477	0.573663	0.554218	0.443674	0.48266					+	+		1.6576	2.7451	0.0422597	A0A3L7HDU5		SPTAN1 (Fragment) OS=Cricetulus griseus OX=10029 GN=CgPICR_012486 PE=4 SV=1
-0.670054	0.100905	-0.786447	0.0665778	0.181589	-0.224376	0.128034	-0.212869	0.123677	0.192141	0.201724	0.172105					+	+		2.25671	2.27278	0.169185	A0A3L7I3Y1		TLN1 OS=Cricetulus griseus OX=10029 GN=CgPICR_003143 PE=4 SV=1
0.336459	0.623029	0.406612	0.889539	-0.069085	1.03393	0.389186	1.27088	0.891227	0.653365	0.384964	0.624371			protein binding					0.966977	1.21176	0.000936605	G3I9X8	LOC100763248;Sptan1	Spectrin alpha chain, brain OS=Cricetulus griseus OX=10029 GN=I79_020389 PE=4 SV=1
-0.0219669	0.101892	0.0259274	0.142873	0.117313	-0.0511074	0.100137	-0.00592232	-0.340465	0.0049429	-0.314953	-0.0621109	cell organization and biogenesis;transport		catalytic activity;nucleotide binding;protein binding;structural molecule activity					1.20623	1.52807	1.85145	A0A061I1I7		Clathrin heavy chain 1-like protein OS=Cricetulus griseus OX=10029 GN=H671_7g18204 PE=4 SV=1
0.534898	0.154976	0.534952	0.164718	0.0935697	0.122602	0.134823	0.0553407	0.295404	-0.0541868	0.339446	-0.03792					+			3.77312	0.230592	2.38246	A0A3L7HLI3		TPR OS=Cricetulus griseus OX=10029 GN=CgPICR_000869 PE=4 SV=1
0.373531	0.0387496	0.416184	0.0572147	-0.0845977	0.0853452	-0.121545	0.0715419	0.29063	0.105501	0.286578	0.0422191					+			2.35083	1.93559	1.67549	A0A3L7GM64		PRPF8 OS=Cricetulus griseus OX=10029 GN=CgPICR_003531 PE=4 SV=1
-0.921307	-0.351032	-0.892739	-0.308724	0.0951042	-0.47451	0.135555	-0.577171	-0.660355	-0.11021	-0.50843	-0.185072					+	+		2.70992	2.13531	1.44855	A0A3L7I607		IGF2R OS=Cricetulus griseus OX=10029 GN=CgPICR_011495 PE=4 SV=1
0.153351	-0.0590353	0.170352	-0.100049	-0.0729285	0.501254	-0.0689916	0.494087	0.183291	0.0451917	0.185814	0.0200062		cytoplasm;cytoskeleton;membrane	metal ion binding;protein binding		+	+		2.07826	4.28658	2.16333	G3H6X6	LOC100757299;Utrn	Utrophin OS=Cricetulus griseus OX=10029 GN=I79_006097 PE=4 SV=1
-0.683605	0.120641	-0.728161	0.120017	0.137704	-0.00781832	0.128882	0.0258484	0.346452	0.292246	0.289174	0.261421					+			3.13882	1.72015	0.475256	A0A3L7IKR8		ITPR3 OS=Cricetulus griseus OX=10029 GN=CgPICR_020497 PE=4 SV=1
0.470763	0.340035	0.596982	0.392371	0.0599841	0.216128	0.0976257	0.316189	0.529603	-0.0166855	0.0616589	-0.147906	metabolic process;regulation of biological process;transport	Golgi	catalytic activity;motor activity;structural molecule activity;transporter activity					0.874325	1.13881	0.584796	G3GWV9	LOC100753776;Tpr	Nucleoprotein TPR OS=Cricetulus griseus OX=10029 GN=I79_002244 PE=4 SV=1
0.125303	0.0474034	0.158646	0.0480681	-0.0319423	-0.0607138	-0.0164003	-0.0903378	-0.128365	-0.195942	-0.162403	-0.192947								1.52419	1.03751	0.987604	A0A3L7I3J0		MDN1 (Fragment) OS=Cricetulus griseus OX=10029 GN=CgPICR_003239 PE=4 SV=1
-0.669367	-0.236217	-0.703979	-0.318257	-0.0286102	-0.370315	-0.105084	-0.438135	-0.604822	-0.645853	-0.524985	-0.691379	cell differentiation;cell organization and biogenesis;regulation of biological process	cytoplasm;cytoskeleton	catalytic activity;motor activity;nucleotide binding;protein binding;RNA binding		+	+		1.93485	1.65391	0.816406	A0A061I094		Laminin subunit beta-1 OS=Cricetulus griseus OX=10029 GN=H671_5g13632 PE=4 SV=1
-0.158422	-0.202916	-0.132704	-0.194282	0.0253544	0.0621423	-0.0236797	0.0636911	-0.210997	-0.247546	-0.252335	-0.303267	metabolic process		catalytic activity					1.22457	0.89604	0.475591	G3H1S2	LOC100773968;Uggt1	UDP-glucose:glycoprotein glucosyltransferase 1 OS=Cricetulus griseus OX=10029 GN=I79_004104 PE=4 SV=1
0.153967	-0.290143	0.154605	-0.400165	0.110088	-0.193676	0.0324248	-0.236823	-0.831379	-0.651391	-0.579084	-0.599383	cell organization and biogenesis;metabolic process;regulation of biological process;response to stimulus;transport	cytosol;endoplasmic reticulum;membrane;nucleus;organelle lumen	nucleotide binding;protein binding;RNA binding	Estrogen signaling pathway;Pathways in cancer;PI3K-Akt signaling pathway;Prostate cancer;Protein processing in endoplasmic reticulum;Thyroid hormone synthesis	+	+		1.92387	1.63439	0.222914	G3HQM6	Hsp90b1	Endoplasmin OS=Cricetulus griseus OX=10029 GN=I79_013131 PE=3 SV=1
-0.13022	-0.113317	-0.127519	-0.16427	0.0804033	0.303165	0.0454216	0.296394	0.0910825	-0.294131	0.000597	-0.318703		mitochondrion	catalytic activity;nucleotide binding			+		0.133841	2.25108	1.76308	G3HGT4	LOC100769573;Vwa8	Uncharacterized protein KIAA0564-like OS=Cricetulus griseus OX=10029 GN=I79_009825 PE=4 SV=1
0.122423	-0.176042	0.117342	-0.159303	-0.124441	0.14348	-0.140401	0.120118	-0.0611019	-0.342439	-0.166564	-0.239775	cell organization and biogenesis;regulation of biological process		catalytic activity;motor activity	Amoebiasis;ECM-receptor interaction;Focal adhesion;Pathways in cancer;PI3K-Akt signaling pathway;Prion diseases;Small cell lung cancer;Toxoplasmosis	+	+		3.03434	2.54449	0.861294	G3HG25	Lamc1	Laminin subunit gamma-1 OS=Cricetulus griseus OX=10029 GN=I79_009544 PE=4 SV=1
-0.362522	-0.288437	-0.371925	-0.420256	-0.109521	-0.581766	-0.172177	-0.574678	-0.606448	-0.151608	-0.591066	-0.163691						+	+	0.0637451	2.28768	3.30875	Q7SIA2		Bifunctional glutamate/proline--tRNA ligase OS=Cricetulus griseus OX=10029 GN=EPRS PE=1 SV=3
-0.29249	-0.210838	-0.288997	-0.258244	-0.055893	-0.311705	-0.0665091	-0.349424	-0.490403	-0.0588674	-0.432233	-0.123278	metabolic process		catalytic activity;protein binding			+		0.848424	2.27993	1.87094	A0A061HUB5		E3 ubiquitin-protein ligase OS=Cricetulus griseus OX=10029 GN=H671_xg20530 PE=4 SV=1
-0.175878	0.31978	-0.219193	0.283789	0.309585	0.289623	0.328546	0.283688	0.253976	0.0144147	0.17736	-0.00517183					+			2.4996	1.08358	1.47684	A0A3L7INY5		KTN1 OS=Cricetulus griseus OX=10029 GN=CgPICR_017358 PE=4 SV=1
-0.736478	-0.181959	-0.692147	-0.175748	-0.0428715	-0.19814	-0.0405827	-0.182562	-0.379578	-0.0644341	-0.405799	-0.0717182					+	+		2.7588	2.55374	2.75634	A0A3L7HNZ8		DNAJC13 OS=Cricetulus griseus OX=10029 GN=CgPICR_013207 PE=4 SV=1
1.22826	0.909437	1.27162	0.937793	0.941129	1.0138	0.941915	1.04663	-0.0416908	0.341455	-0.0510178	0.325038					+			2.2046	1.48682	3.20902	A0A3L7H7P2		ACTN4 OS=Cricetulus griseus OX=10029 GN=CgPICR_018652 PE=4 SV=1
0.105188	-0.28132	0.118371	-0.272272	0.0769853	-0.154614	0.106205	-0.144104	-0.61915	-0.527908	-0.454847	-0.556514	regulation of biological process;response to stimulus;transport	membrane	nucleotide binding		+	+		3.37366	2.38443	0.0196129	G3I973	Hyou1	Hypoxia up-regulated protein 1 OS=Cricetulus griseus OX=10029 GN=I79_020107 PE=3 SV=1
0.222733	-0.0712852	0.181213	-0.0176715	0.00376323	0.046317	-0.040988	0.11659	0.000553162	-0.411668	-0.246891	-0.365898	cell differentiation;cell organization and biogenesis;metabolic process;regulation of biological process	mitochondrion;nucleus	nucleotide binding;protein binding	RNA degradation;Tuberculosis	+			1.73505	0.859341	0.771611	O35501	Hspa9	Stress-70 protein, mitochondrial OS=Cricetulus griseus OX=10029 GN=HSPA9 PE=2 SV=1
0.331583	-0.00750927	0.271277	-0.0673389	0.0972585	0.179147	0.015812	0.109219	-0.262261	-0.411948	-0.0639858	-0.47481	metabolic process;regulation of biological process;response to stimulus	cytoplasm;membrane;mitochondrion;organelle lumen	catalytic activity;nucleotide binding	Legionellosis;RNA degradation;Tuberculosis;Type I diabetes mellitus	+			1.81386	0.612475	0.941076	P18687	Hspd1	60 kDa heat shock protein, mitochondrial OS=Cricetulus griseus OX=10029 GN=HSPD1 PE=2 SV=1
0.134975	0.0561953	0.167599	0.0523367	-0.0818597	0.292862	-0.125349	0.304332	0.0797748	-0.156318	0.106781	-0.1791	regulation of biological process	chromosome;cytoplasm;cytoskeleton;membrane;mitochondrion;nucleus	catalytic activity;DNA binding;protein binding;RNA binding			+		1.56088	2.50701	2.34193	G3GV47	LOC100761521;Lrpprc	Leucine-rich PPR motif-containing protein, mitochondrial OS=Cricetulus griseus OX=10029 GN=I79_001578 PE=4 SV=1
-0.312693	-0.0802831	-0.280032	-0.0266427	-0.0664798	0.220325	-0.0861549	0.190741	0.120383	-0.158798	0.114879	-0.18388	metabolic process		catalytic activity		+	+		1.7877	2.40349	2.70591	A0A061IPE2		2-oxoglutarate dehydrogenase OS=Cricetulus griseus OX=10029 GN=H671_1g1694 PE=4 SV=1
-0.433263	0.418187	-0.422682	0.467088	0.336355	-0.212196	0.244097	-0.245911	-0.295225	0.0733957	-0.576736	-0.0284605			protein binding		+	+		3.08374	2.05419	1.03568	A0A061ID55		Neuroblast differentiation-associated protein AHNAK-like protein (Fragment) OS=Cricetulus griseus OX=10029 GN=H671_3g9664 PE=4 SV=1
-1.02554	-0.248703	-1.01413	-0.690262	0.561345	-0.530757	0.202911	-0.363228	-0.521725	-0.0191888	-0.487144	-0.165109	transport	cytoplasm	transporter activity					0.885074	1.27995	1.50142	G3HGQ1	Igf2r	Cation-independent mannose-6-phosphate receptor OS=Cricetulus griseus OX=10029 GN=I79_009791 PE=4 SV=1
-0.950944	-0.55998	-1.01564	-0.597556	-0.310531	0.121495	-0.293145	0.162304	0.0172215	-0.163074	-0.14701	-0.213932	cell organization and biogenesis;metabolic process;response to stimulus	endoplasmic reticulum	antioxidant activity;catalytic activity;protein binding;structural molecule activity		+	+		2.07349	2.604	0.542063	G3HBI1	Pxdn	Peroxidasin-like OS=Cricetulus griseus OX=10029 GN=I79_007809 PE=4 SV=1
-0.445038	-0.552403	-0.466383	-0.554464	-0.168162	-0.879848	-0.149666	-0.828851	-0.795533	-0.167071	-0.793229	-0.242657	metabolic process		catalytic activity;metal ion binding;nucleotide binding	Alanine, aspartate and glutamate metabolism;Metabolic pathways;Pyrimidine metabolism		+		1.92719	2.8188	2.38844	G3GXT2	Cad	CAD protein OS=Cricetulus griseus OX=10029 GN=I79_002575 PE=3 SV=1
-0.967246	-0.293526	-0.920924	-0.228228	-0.0411358	-0.586881	-0.0547381	-0.592607	0.0022191	0.0131778	-0.0353517	0.0691587					+	+		2.46657	3.7318	0.640351	A0A3L7I5P7		MAP1B OS=Cricetulus griseus OX=10029 GN=CgPICR_002894 PE=4 SV=1
-0.251989	-0.578845	-0.274755	-0.623829	-0.14325	-0.403238	-0.145396	-0.44508	-0.599587	-0.134837	-0.569817	-0.161692					+	+		2.25826	2.25514	2.67715	A0A3L7HPZ7		GCN1 (Fragment) OS=Cricetulus griseus OX=10029 GN=CgPICR_012306 PE=4 SV=1
0.114637	0.0665703	-0.0320063	-0.0250598	0.0490809	-0.116817	-0.0358905	-0.106127	0.256377	0.255665	0.244535	0.231627	cell organization and biogenesis;regulation of biological process	nucleus	catalytic activity;DNA binding;metal ion binding;nucleotide binding;protein binding					0.0787429	0.957762	0.179306	G3GUN0	Chd4	Chromodomain-helicase-DNA-binding protein 4 OS=Cricetulus griseus OX=10029 GN=I79_001396 PE=4 SV=1
0.26445	-0.201954	0.252068	-0.186129	0.145605	-0.221718	0.11927	-0.25189	-0.844057	-0.795725	-0.639309	-0.745849					+	+		3.3071	2.53342	0.0924226	A0A3L7HCD3		HSPA5 OS=Cricetulus griseus OX=10029 GN=CgPICR_015423 PE=3 SV=1
-0.648442	0.137818	-0.792518	0.10943	0.0160933	0.167815	0.0572491	0.343321	0.377589	0.209561	0.195435	0.170641	cell organization and biogenesis	membrane	protein binding		+			2.12603	0.866973	0.387916	A0A061HZ58		Nesprin-2 OS=Cricetulus griseus OX=10029 GN=H671_5g14789 PE=4 SV=1
1.72792	-0.5135	1.57026	-0.361762	0.212192	1.13915	0.301381	0.987804	0.803461	0.0858606	0.752969	0.268203			metal ion binding;protein binding		+	+		2.5626	1.9337	1.62199	G3HIM1	Hspg;Hspg2	Basement membrane-specific heparan sulfate proteoglycan core protein OS=Cricetulus griseus OX=10029 GN=I79_010495 PE=4 SV=1
-0.576116	0.945763	-0.52208	0.972182	0.742646	0.925463	0.737717	0.951268	0.690155	0.74897	0.828482	0.794179					+	+		3.40072	2.36006	0.0546633	A0A3L7HR02		CSPG4 OS=Cricetulus griseus OX=10029 GN=CgPICR_013714 PE=4 SV=1
-0.306704	-0.514418	-0.250328	-0.431626	0.0368261	-0.179455	0.00108618	-0.247841	-0.414521	0.019637	-0.469281	0.0110854			protein binding					1.21928	1.57797	2.43738	A0A061IAR2		Collagen alpha-1(XII) chain OS=Cricetulus griseus OX=10029 GN=H671_4g11986 PE=4 SV=1
-0.374127	-0.155231	-0.301812	-0.120647	-0.0544129	-0.426068	-0.0239354	-0.487877	-0.422796	-0.216451	-0.325728	-0.184855						+		1.42159	2.17178	1.1156	A0A3L7HTC6		VPS13C OS=Cricetulus griseus OX=10029 GN=CgPICR_005229 PE=4 SV=1
-0.461891	-0.460112	-0.547606	-0.424798	-0.152931	-0.671188	-0.215872	-0.696163	-0.502492	-0.0173644	-0.449525	-0.0164956			catalytic activity;metal ion binding;protein binding			+		0.50705	2.34036	2.47987	G3I905	Ubr4	E3 ubiquitin-protein ligase UBR4 OS=Cricetulus griseus OX=10029 GN=I79_020038 PE=4 SV=1
0.599001	0.226825	0.584109	0.170689	0.26617	0.0721378	0.201164	0.0370303	0.316288	0.488018	0.459001	0.478974	cell organization and biogenesis		nucleotide binding		+			2.26593	1.3978	0.505796	A0A061I5D1		Heat shock cognate protein OS=Cricetulus griseus OX=10029 GN=H671_4g13251 PE=3 SV=1
0.329813	0.0270147	0.319527	-0.0680608	-0.00504593	-0.227533	-0.15583	-0.265508	-0.14549	-0.125299	-0.026454	-0.173019					+			1.72928	0.779457	0.368246	A0A3L7GM49		MYBBP1A OS=Cricetulus griseus OX=10029 GN=CgPICR_003586 PE=4 SV=1
-0.327077	0.00904949	-0.383995	-0.0046788	0.129398	-0.521047	0.121263	-0.434034	0.0691413	0.120066	0.0455484	0.147447	transport	membrane	catalytic activity;metal ion binding;nucleotide binding;transporter activity		+	+		2.17843	2.28297	1.287	A0A061ILJ8		Sodium/potassium-transporting ATPase subunit alpha OS=Cricetulus griseus OX=10029 GN=H671_1g1941 PE=3 SV=1
0.900066	0.800416	0.846552	0.751577	0.666627	0.633746	0.65383	0.714188	0.131945	0.374493	0.0811291	0.332754	cell organization and biogenesis	cytoskeleton;membrane	metal ion binding;protein binding					0.938812	0.114653	1.76319	G3H1K9	Actn1	Alpha-actinin-1 OS=Cricetulus griseus OX=10029 GN=I79_004057 PE=4 SV=1
-0.176151	-0.158518	-0.16984	-0.278917	0.0573255	0.0366517	-0.0769481	0.0185023	-0.247466	-0.267149	-0.174668	-0.340355								0.277887	0.196227	0.668741	A0A3L7IN91		UGGT1 OS=Cricetulus griseus OX=10029 GN=CgPICR_004323 PE=4 SV=1
0.41626	0.209165	0.436834	0.265442	-0.0922327	0.103631	-0.0876541	0.201856	0.519364	0.110613	0.325106	0.147061			catalytic activity;nucleotide binding		+			1.61692	1.41255	1.01236	G3H037	LOC100758820;Snrnp200	U5 small nuclear ribonucleoprotein 200 kDa helicase OS=Cricetulus griseus OX=10029 GN=I79_003485 PE=4 SV=1
0.30356	0.0331402	0.299886	-0.000481632	0.0436268	-0.0369567	0.00421429	-0.0565778	-0.172929	0.0430642	-0.0352516	0.0212831	transport	cytoplasm;Golgi;membrane	protein binding;structural molecule activity		+			2.45683	1.07149	0.721828	G3H7Y0	Copa	Coatomer subunit alpha OS=Cricetulus griseus OX=10029 GN=I79_006476 PE=4 SV=1
1.85915	0.0406474	1.88875	-0.00503342	0.494924	1.14276	0.472653	1.03826	1.24113	1.39982	1.00892	1.26746					+	+		3.66766	2.11558	0.586858	A0A3L7HYC0		MKI67 OS=Cricetulus griseus OX=10029 GN=CgPICR_009735 PE=4 SV=1
0.5633	0.317419	0.343422	0.162955	0.183556	0.558469	0.0825053	0.495924	0.248542	-0.0296526	0.331144	-0.0708752	cell organization and biogenesis	cytoskeleton	protein binding;structural molecule activity			+		0.596031	1.65799	1.74653	G3HN02		Talin-1 OS=Cricetulus griseus OX=10029 GN=I79_012132 PE=3 SV=1
-0.358619	0.23015	-0.333825	0.207747	0.199954	0.148241	0.153617	0.108133	0.313096	0.136488	0.197286	0.0393562	metabolic process;transport		protein binding		+			3.05909	0.595802	0.803173	G3IF79	LOC100760148;Trip11	Thyroid receptor-interacting protein 11 OS=Cricetulus griseus OX=10029 GN=I79_022396 PE=4 SV=1
-0.213859	-0.0654974	-0.147889	0.0723438	-0.0353487	-0.263525	-0.0192966	-0.254148	-0.0847484	0.0385044	-0.185486	0.0511923						+		0.862196	2.79368	1.14762	A0A3L7HHJ0		EEF2 (Fragment) OS=Cricetulus griseus OX=10029 GN=CgPICR_013023 PE=4 SV=1
-0.59993	-0.0966711	-0.616105	-0.148885	-0.249074	-0.262042	-0.326388	-0.406592	0.225841	0.159337	0.190289	0.121431			protein binding		+			2.50067	0.20267	0.916554	G3IFB0	Srrm2	Serine/arginine repetitive matrix protein 2 OS=Cricetulus griseus OX=10029 GN=I79_022432 PE=4 SV=1
-0.368915	0.023716	-0.342594	0.0232764	-0.167899	0.0328406	-0.192625	0.0309476	0.337368	0.490883	0.293527	0.426148		cytosol;membrane	RNA binding		+	+		2.91999	2.46875	1.17251	G3H4V0	Hdlbp;Vigilin	Vigilin OS=Cricetulus griseus OX=10029 GN=I79_005313 PE=4 SV=1
-0.190958	0.523889	-0.551992	0.2998	-0.000599828	0.164249	0.0462657	0.103518	0.751892	0.187608	1.06541	0.450247	metabolic process				+			1.17828	0.993705	0.990758	A0A061I1L0		Golgin subfamily A member 4 OS=Cricetulus griseus OX=10029 GN=H671_4g13444 PE=4 SV=1
0.287711	-0.0957747	0.33243	0.0071202	-0.162366	-0.173108	-0.188689	-0.17453	-0.0776234	-0.234751	-0.166323	-0.233858					+			1.61707	0.041567	0.896573	A0A3L7HVK3		HEATR1 OS=Cricetulus griseus OX=10029 GN=CgPICR_009948 PE=4 SV=1
-0.529194	0.629876	-0.4971	0.592763	-0.131242	-0.186215	-0.135695	-0.191932	0.246817	0.144942	0.418647	0.0815962					+			3.32271	2.37478	0.857757	A0A3L7HJP2		DHX9 (Fragment) OS=Cricetulus griseus OX=10029 GN=CgPICR_000845 PE=4 SV=1
-0.314839	-0.248054	-0.328788	-0.33294	0.0853233	-0.403675	-0.000829711	-0.438301	-0.649073	-0.576322	-0.583982	-0.526901	cellular homeostasis;regulation of biological process	endoplasmic reticulum	catalytic activity;metal ion binding			+		0.265788	2.00457	0.596726	A0A061HWS2		Protein disulfide-isomerase OS=Cricetulus griseus OX=10029 GN=H671_8g19557 PE=3 SV=1
0.718372	-0.378988	0.691671	-0.417968	-0.0389194	0.603702	0.053297	0.608058	0.217793	0.251316	0.39643	0.211659	cell organization and biogenesis;regulation of biological process;response to stimulus	cytosol;membrane	metal ion binding;protein binding	ECM-receptor interaction	+	+		3.33914	2.22973	0.305044	G3I437	Agrin;Agrn	Agrin OS=Cricetulus griseus OX=10029 GN=I79_018184 PE=4 SV=1
-0.408459	-0.267871	-0.417482	-0.308575	-0.0076666	-0.250938	0.022232	-0.218186	-0.310069	-0.608976	-0.342245	-0.690359						+		1.57176	2.08086	1.74942	A0A3L7HKX8		Lon protease homolog, mitochondrial OS=Cricetulus griseus OX=10029 GN=LONP1 PE=3 SV=1
-0.451182	-0.192185	-0.48463	-0.304865	-0.0334321	-0.364156	-0.126181	-0.414384	-0.155964	-0.150686	-0.174395	-0.0835486						+		1.18802	1.55541	0.520809	A0A3L7INA7		EIF5B OS=Cricetulus griseus OX=10029 GN=CgPICR_004290 PE=4 SV=1
-0.0390863	0.148911	-0.00524148	0.229117	0.130479	-0.147802	0.180754	-0.0859232	0.272816	0.172699	0.091052	0.208173	transport	endoplasmic reticulum;membrane	catalytic activity;metal ion binding;nucleotide binding;transporter activity			+		1.39842	1.68318	0.0290905	A0A061I9W3		Calcium-transporting ATPase OS=Cricetulus griseus OX=10029 GN=H671_4g11507 PE=3 SV=1
-0.421373	0.266594	-0.46707	0.457732	0.0402499	0.092019	0.14055	0.0883083	0.904934	0.487965	0.961912	0.393397					+			1.83785	0.00144715	1.90939	A0A3L7HMU9		GOLGA4 OS=Cricetulus griseus OX=10029 GN=CgPICR_014613 PE=4 SV=1
-0.0170059	-0.124509	-0.0246706	-0.119221	-0.110666	0.114667	-0.109366	0.212355	0.483866	0.146727	0.281352	0.172908	cell organization and biogenesis	chromosome	nucleotide binding;protein binding					2.67424	1.5165	0.79364	A0A061IDW0		Structural maintenance of chromosomes flexible hinge domain-containing protein 1 OS=Cricetulus griseus OX=10029 GN=H671_2g6630 PE=4 SV=1
-0.0825977	-0.0873022	-0.0729799	-0.140335	-0.015481	0.0826703	-0.0451536	0.0743246	-0.228937	-0.333353	-0.0948315	-0.413668	cell differentiation;cellular homeostasis;metabolic process;regulation of biological process;transport	cell surface;membrane;mitochondrion;nucleus	catalytic activity;nucleotide binding;protein binding;transporter activity	Alzheimer's disease;Huntington's disease;Metabolic pathways;Oxidative phosphorylation;Parkinson's disease				0.504431	1.71049	0.944549	G3HRN0	Atp5b;LOC100763024	ATP synthase subunit beta OS=Cricetulus griseus OX=10029 GN=I79_013474 PE=3 SV=1
-0.387191	-0.336164	-0.372961	-0.335224	-0.172738	-0.580346	-0.182177	-0.377127	-0.0783273	-0.207097	-0.445648	-0.166036		cytosol;membrane	catalytic activity;nucleotide binding;RNA binding					1.60462	1.0106	0.141022	A0A061INL5		ATP-binding cassette sub-family F member 1-like protein OS=Cricetulus griseus OX=10029 GN=H671_1g3322 PE=4 SV=1
-0.0332994	0.0194911	0.00909529	-0.0258235	0.0703259	-0.140906	0.056838	-0.244697	-0.0915003	0.125309	0.126495	0.012062	metabolic process;transport		catalytic activity;metal ion binding;protein binding					0.0966671	1.40641	0.144279	A0A061HXH9		Importin subunit beta-1 OS=Cricetulus griseus OX=10029 GN=H671_7g18578 PE=4 SV=1
0.278429	0.338783	0.292039	0.24082	0.14751	0.226779	0.0690213	0.0980854	0.464767	0.272526	0.603546	0.206636	regulation of biological process;response to stimulus	nucleus	DNA binding;receptor activity;signal transducer activity	Spliceosome				0.0292687	0.262045	1.20927	G3HL16	LOC100772265;Sf3b1	Splicing factor 3B subunit 1 OS=Cricetulus griseus OX=10029 GN=H671_2g6483 PE=4 SV=1
-0.182517	-0.034668	-0.157493	0.0272694	-0.0371409	0.0789919	-0.0249089	0.115732	-0.131804	-0.299002	-0.258911	-0.287785	metabolic process	mitochondrion	catalytic activity;nucleotide binding	Metabolic pathways;One carbon pool by folate				1.41965	1.65768	0.57807	G3GU10	Mthfd1l	Monofunctional C1-tetrahydrofolate synthase, mitochondrial OS=Cricetulus griseus OX=10029 GN=I79_001156 PE=3 SV=1
-1.25118	0.256233	-1.19937	0.355981	0.834576	-0.68549	0.897918	-2.08401	-1.22979	0.433026	0.934091	-0.275513					+			2.87159	1.0726	0.065185	A0A3L7HE75		RRBP1 (Fragment) OS=Cricetulus griseus OX=10029 GN=CgPICR_001360 PE=4 SV=1
-0.43646	-0.303699	-0.376926	-0.290989	-0.0585222	0.060359	-0.0932675	0.0605508	0.0312376	-0.214747	0.0160055	-0.274499	metabolic process	membrane;mitochondrion	catalytic activity;metal ion binding	Glycerophospholipid metabolism				1.15802	1.79999	1.88758	G3HT22	Gpd2;LOC100766128	Glycerol-3-phosphate dehydrogenase OS=Cricetulus griseus OX=10029 GN=I79_014035 PE=3 SV=1
-1.03699	-0.21326	-1.08174	-0.187903	-0.917954	0.822512	-0.777167	0.716806	0.32323	-0.105648	0.280045	-0.0932359		Golgi;membrane		Cell adhesion molecules (CAMs)	+	+		3.04785	2.53024	2.50542	Q9Z1E9	Glg1	Golgi apparatus protein 1 OS=Cricetulus griseus OX=10029 GN=GLG1 PE=1 SV=1
-0.174286	-0.16415	-0.111965	-0.0213871	-0.136189	0.106486	-0.115816	0.190043	-0.11498	-0.235285	-0.274975	-0.24956						+		0.233426	1.62503	0.211435	A0A3L7HFY2		NOMO1 OS=Cricetulus griseus OX=10029 GN=CgPICR_019249 PE=4 SV=1
-0.646753	-0.385725	-0.661597	-0.440891	-0.17042	-0.523212	-0.195602	-0.510052	-0.293562	0.14144	-0.36046	0.17628	cell organization and biogenesis;cellular component movement;metabolic process;regulation of biological process	cytoskeleton	catalytic activity;motor activity;nucleotide binding;protein binding		+	+		1.86096	2.74267	2.22395	A0A061IA72		Kinesin-like protein OS=Cricetulus griseus OX=10029 GN=H671_3g9463 PE=3 SV=1
1.76523	-0.193055	1.7249	-0.19085	0.349232	0.617199	0.317813	0.604679	0.686631	0.967708	0.573025	0.896117	cell differentiation;cell division;cell organization and biogenesis;metabolic process;regulation of biological process;response to stimulus	chromosome;nucleus	catalytic activity;DNA binding;metal ion binding;nucleotide binding;protein binding;RNA binding	Platinum drug resistance	+	+		3.96387	2.43235	1.33709	P41515	Top2a	DNA topoisomerase 2-alpha OS=Cricetulus griseus OX=10029 GN=TOP2A PE=1 SV=1
-0.141431	-0.498812	-0.163027	-0.51587	-0.235001	-0.501322	-0.260387	-0.501859	-0.300233	0.208568	-0.229155	0.14382	metabolic process;response to stimulus	cytoplasm;cytosol;membrane;mitochondrion;nucleus	catalytic activity;nucleotide binding;RNA binding	Parkinson's disease;Ubiquitin mediated proteolysis	+	+		2.82446	2.60362	1.9325	G3IBG3	Uba1	Ubiquitin activating enzyme E1 OS=Cricetulus griseus OX=10029 GN=Uba1 PE=2 SV=1
-0.0520554	-0.0575105	-0.0699034	0.0163346	0.175797	0.0519849	0.118846	0.038847	0.154401	0.0873471	0.169942	0.0410786	cell organization and biogenesis;metabolic process;regulation of biological process;transport	nucleus	catalytic activity;DNA binding;metal ion binding;protein binding;transporter activity					0.398991	1.13485	1.24545	A0A061I640		Histone-lysine N-methyltransferase OS=Cricetulus griseus OX=10029 GN=H671_4g12979 PE=4 SV=1
0.751218	0.14699	0.832775	0.134391	-0.0204849	0.514956	-0.00415808	0.562245	0.586295	0.37024	0.4291	0.341658	cell organization and biogenesis;cellular component movement;metabolic process	cytosol;nucleus	catalytic activity;DNA binding;nucleotide binding;protein binding		+	+		2.39907	2.68714	0.703584	A0A098KXG8		DNA topoisomerase 2 OS=Cricetulus griseus OX=10029 GN=H671_1g2063 PE=3 SV=1
-0.889315	-0.341062	-0.866722	-0.32475	-0.0634813	0.314981	-0.0337629	0.323526	0.351779	-0.293662	0.460052	-0.359824	metabolic process;response to stimulus	membrane;mitochondrion	catalytic activity	beta-Alanine metabolism;Biosynthesis of unsaturated fatty acids;Butanoate metabolism;Carbon metabolism;Fatty acid degradation;Fatty acid elongation;Fatty acid metabolism;Lysine degradation;Metabolic pathways;Propanoate metabolism;Tryptophan metabolism;Valine, leucine and isoleucine degradation	+	+		3.1853	2.75406	2.12988	G3GXQ3	Hadha	Trifunctional enzyme subunit alpha, mitochondrial OS=Cricetulus griseus OX=10029 GN=I79_002545 PE=3 SV=1
-0.381976	-0.117544	-0.388347	-0.113919	0.0869456	-0.556249	0.0647888	-0.529517	-0.135383	-0.302949	-0.229491	-0.284046					+	+		3.7329	3.10444	0.83348	A0A3L7HNE9		Pyruvate kinase (Fragment) OS=Cricetulus griseus OX=10029 GN=CgPICR_013659 PE=3 SV=1
0.123961	-0.174638	0.126687	-0.210409	-0.186733	-0.152443	-0.212009	-0.175057	0.181174	0.0909081	0.12402	0.0581465	metabolic process	nucleus	catalytic activity;metal ion binding;protein binding		+			2.49898	0.768343	0.849999	G3HA14	Baz1b	Tyrosine-protein kinase BAZ1B (Fragment) OS=Cricetulus griseus OX=10029 GN=I79_007253 PE=4 SV=1
-0.966481	-0.815729	-1.24067	-0.879705	0.0749159	-1.84644	0.020422	-1.85496	-0.930386	-0.424769	-0.921143	-0.278098		extracellular	protein binding			+		0.676172	3.67577	1.79648	G3I1V3	Fn1	Fibronectin OS=Cricetulus griseus OX=10029 GN=I79_017372 PE=4 SV=1
0.171075	-0.05858	0.629284	0.942979	1.23488	1.03319	-0.157699	-0.119405	-0.0400157	-0.298549	-0.348289	0.0946154	transport	membrane	transporter activity					0.024052	0.0286246	0.126383	A0A061I5C0		Hypoxia up-regulated protein 1 OS=Cricetulus griseus OX=10029 GN=H671_4g12994 PE=4 SV=1
-0.262748	-0.521945	-0.247414	-0.538116	-0.00604252	-0.636682	-0.00491813	-0.631499	-0.552398	-0.0685348	-0.497843	-0.0103941	metabolic process		catalytic activity;metal ion binding;nucleotide binding	AMPK signaling pathway;Fatty acid biosynthesis;Fatty acid metabolism;Glucagon signaling pathway;Insulin signaling pathway;Metabolic pathways;Propanoate metabolism;Pyruvate metabolism	+	+		2.78561	4.74983	2.17586	M5AJ86	Acaca;LOC100762904	Acetyl-CoA carboxylase 1 OS=Cricetulus griseus OX=10029 GN=Acaca PE=2 SV=1
0.00285329	-0.130198	-0.0150434	-0.241509	-0.240751	0.0884876	-0.061736	-0.0636263	0.051548	0.229674	0.337957	0.129357								1.06619	0.525587	0.0319028	A0A3L7ICZ3		SMCHD1 OS=Cricetulus griseus OX=10029 GN=CgPICR_000686 PE=4 SV=1
-0.467852	0.19572	-0.375927	0.173248	-0.199753	-0.0201436	-0.128533	-0.0650482	0.28474	0.149708	0.303944	0.147984		membrane	catalytic activity;nucleotide binding		+			2.21941	0.991656	2.36034	A0A061I0L9		Transcriptional regulator ATRX-like protein OS=Cricetulus griseus OX=10029 GN=H671_xg20278 PE=4 SV=1
0.706552	-0.438376	-1.49214	-1.5804	0.027196	-2.28935	0.102627	-1.92098	-0.990435	-0.37404	-0.893085	-0.568734						+		0.175218	2.12945	1.3046	A0A3L7IDB0		FN1 (Fragment) OS=Cricetulus griseus OX=10029 GN=CgPICR_000429 PE=4 SV=1
0.265883	0.158286	0.288535	0.100718	0.1444	-0.0334091	0.0315323	-0.100524	0.300058	0.150284	0.321907	0.237588			catalytic activity;nucleotide binding;RNA binding					1.38546	0.846955	0.915591	G3H160		Putative ATP-dependent RNA helicase DDX46 OS=Cricetulus griseus OX=10029 GN=I79_003884 PE=4 SV=1
-0.265079	-0.404856	-0.29857	-0.513387	0.132336	-0.726667	0.00883584	-0.69643	-0.626273	-0.143856	-0.556991	-0.231373	metabolic process;regulation of biological process	cytoplasm;cytosol;membrane	catalytic activity;metal ion binding;nucleotide binding;RNA binding	Aminoacyl-tRNA biosynthesis		+		1.05012	2.18429	1.73159	G3IG23	Aars;LOC100766178	Alanyl-tRNA synthetase, cytoplasmic OS=Cricetulus griseus OX=10029 GN=AARS PE=3 SV=1
-0.809875	-0.249001	-0.891574	-0.445404	0.143213	-0.145952	-0.0222539	-0.309588	-0.603419	-0.00620565	-0.287348	-0.180685					+			1.37843	0.880912	0.720025	G3GZH6	Dnajc13;LOC100763365	DnaJ-like subfamily C member 13 OS=Cricetulus griseus OX=10029 GN=I79_003236 PE=4 SV=1
-0.0182676	-0.564449	0.024745	-0.552548	-0.295775	0.426867	-0.29885	0.404869	-0.152986	-0.569485	-0.170924	-0.63295					+	+		2.80293	3.61547	2.25271	A0A3L7HW64		Pyruvate carboxylase OS=Cricetulus griseus OX=10029 GN=CgPICR_009547 PE=4 SV=1
-0.299377	0.110395	-0.310555	0.150747	0.205378	-0.203703	0.220674	-0.234991	-0.184401	0.0197763	-0.235158	-0.0418377					+	+		2.63777	2.79099	1.4197	A0A3L7IF85		IPO5 OS=Cricetulus griseus OX=10029 GN=CgPICR_004737 PE=4 SV=1
-0.454254	1.0987	-0.507629	1.03342	0.459829	0.473941	0.486985	0.461458	0.454104	0.179298	0.568215	0.200819	cell differentiation;cell organization and biogenesis;metabolic process;regulation of biological process;response to stimulus	cytoplasm;cytoskeleton;cytosol;membrane	protein binding;RNA binding;structural molecule activity	Epstein-Barr virus infection;MicroRNAs in cancer	+			3.12961	0.1312	1.5062	G3HHR3	Vim	VIM OS=Cricetulus griseus OX=10029 GN=CgPICR_005384 PE=3 SV=1
0.453361	-0.034297	0.501301	0.0055209	-0.140539	-0.0196619	-0.13503	-0.00738713	-0.000321471	-0.0981351	-0.0205698	-0.0530748	metabolic process	cytosol;nucleus	protein binding;RNA binding		+			2.39886	2.53489	0.925697	A0A061IFF9		Uncharacterized protein OS=Cricetulus griseus OX=10029 GN=H671_3g8526 PE=4 SV=1
0.209182	-0.0156565	0.255111	0.0852946	-0.0682582	-0.19032	-0.00392068	-0.174562	-0.107435	-0.075266	-0.134939	-0.145062								1.15057	1.32251	0.098787	A0A3L7INF3		DDX21 OS=Cricetulus griseus OX=10029 GN=CgPICR_018872 PE=4 SV=1
-0.502949	-0.0946722	-0.40727	0.0427694	0.114681	-0.93681	0.142732	-0.883452	-0.147872	0.331849	-0.27231	0.36111					+	+		1.44342	3.07533	1.88831	A0A3L7HAZ3		ATP-citrate synthase OS=Cricetulus griseus OX=10029 GN=CgPICR_016973 PE=3 SV=1
0.36433	0.0880022	0.396976	0.109689	-0.105244	0.106932	-0.0702276	0.120299	0.235534	0.0206909	0.213345	0.0171805		cytosol;membrane;spliceosomal complex	catalytic activity;nucleotide binding;RNA binding	Spliceosome	+	+		2.3187	2.06794	2.52665	G3HLL4	Eftud2;LOC100757897	116 kDa U5 small nuclear ribonucleoprotein component OS=Cricetulus griseus OX=10029 GN=I79_011604 PE=4 SV=1
0.203943	0.133899	0.208748	0.131559	-0.0565042	0.233395	-0.0516596	0.219065	0.550027	0.191183	0.414116	0.204988	cell organization and biogenesis;metabolic process;regulation of biological process;response to stimulus	chromosome;cytosol;nucleus	nucleotide binding;protein binding;RNA binding	Cell cycle;Oocyte meiosis		+		2.88116	3.13833	1.27351	G3H7U2	Smc1a	Structural maintenance of chromosomes protein OS=Cricetulus griseus OX=10029 GN=I79_006435 PE=3 SV=1
0.461203	0.0113907	0.628165	0.140885	-0.0547036	0.12203	0.0119457	0.075677	0.0574998	-0.123437	0.202939	0.0221502					+			1.32546	1.01063	0.655876	A0A3L7HIA2		AHCTF1 OS=Cricetulus griseus OX=10029 GN=CgPICR_010152 PE=4 SV=1
-1.03168	-0.142834	-1.1051	-0.179523	-0.15435	-0.581407	-0.163323	-0.5844	-0.408495	0.0606727	-0.354991	0.00227354	cell organization and biogenesis	nucleus;proteasome	protein binding;structural molecule activity		+	+		2.69036	3.9053	2.04286	G3I5Z8	Kiaa0368;LOC100757449	Proteasome-associated protein ECM29-like OS=Cricetulus griseus OX=10029 GN=I79_018909 PE=4 SV=1
-0.204755	-0.168716	-0.251592	-0.303957	0.173216	-0.145791	0.031787	-0.194402	-0.645583	-0.405719	-0.22313	-0.256327	cellular homeostasis;regulation of biological process	endoplasmic reticulum	catalytic activity	Antigen processing and presentation;Protein processing in endoplasmic reticulum				0.0364025	1.16946	0.161188	Q91Z81	Pdia3	Protein disulfide-isomerase OS=Cricetulus griseus OX=10029 PE=2 SV=1
0.107003	-0.259369	0.183288	-0.296494	-0.0166158	-0.334716	1.90899e-05	-0.354911	-0.0233516	-0.0184192	0.100142	-0.0285149					+	+		2.0042	2.82164	0.373441	A0A3L7GN31		HSPA4 OS=Cricetulus griseus OX=10029 GN=CgPICR_003897 PE=3 SV=1
0.236437	0.592676	0.397346	0.806872	0.0459651	1.09295	0.0952824	0.965546	0.553385	0.543624	0.43053	0.673833			protein binding			+		0.98421	2.29762	0.492197	G3HJS0	Spnb2;Sptbn1	Spectrin beta chain, brain 1 OS=Cricetulus griseus OX=10029 GN=I79_010919 PE=4 SV=1
0.189027	0.269862	-0.0375405	0.207685	-0.17001	0.108045	-0.0393762	0.149041	0.326579	0.0524778	0.253038	0.0600891								0.523482	1.11687	1.61701	A0A3L7IGI7		LMNA (Fragment) OS=Cricetulus griseus OX=10029 GN=CgPICR_013515 PE=3 SV=1
-0.30583	0.0761824	-0.186426	0.0155544	-0.0158852	-0.0984506	-0.0631133	-0.149518	0.201654	0.125406	0.225174	0.0851917		membrane	nucleotide binding		+			1.31187	0.867143	1.36232	G3HNY0		Transcriptional regulator ATRX OS=Cricetulus griseus OX=10029 GN=I79_012480 PE=4 SV=1
-0.852117	-0.866686	-0.836132	-0.847975	-0.517187	-0.605861	-0.455771	-0.611223	-0.744981	-0.325854	-0.691787	-0.286488	regulation of biological process;response to stimulus		protein binding	Regulation of actin cytoskeleton				0.402888	1.23466	2.19507	G3H331	Iqgap2	Ras GTPase-activating-like protein IQGAP2 OS=Cricetulus griseus OX=10029 GN=I79_004639 PE=4 SV=1
-0.17039	0.257671	-0.0262098	0.196731	0.0837659	-0.052434	0.110393	-0.21104	0.430304	0.267469	0.349072	0.00649833	cell division				+			1.27377	0.980884	0.686816	A0A061IIC1		Biorientation of chromosomes in cell division protein 1 (Fragment) OS=Cricetulus griseus OX=10029 GN=H671_1g2864 PE=4 SV=1
1.07203	-0.479348	1.19044	-0.457686	-0.172577	-0.524063	-0.233269	-0.581897	-0.488595	-0.195109	-0.569241	-0.24929	metabolic process;regulation of biological process	cytoplasm;cytosol;nucleus	enzyme regulator activity;nucleotide binding;protein binding		+	+		2.85001	1.85271	1.61658	A0A061I835		HSPH1 OS=Cricetulus griseus OX=10029 GN=CgPICR_011780 PE=3 SV=1
0.145794	-0.166353	0.154284	-0.225509	0.0141363	0.317708	-0.0330869	0.282598	-0.387412	-0.449036	-0.290859	-0.522837	metabolic process	mitochondrion;organelle lumen	catalytic activity;metal ion binding		+	+		2.13212	2.05015	0.863315	G3GR85	Pitrm1	PITRM1 OS=Cricetulus griseus OX=10029 GN=CgPICR_005305 PE=4 SV=1
-0.174317	0.00706286	-0.229487	-0.0346785	-0.187865	0.346998	-0.0554857	0.439331	0.81437	-0.0310773	0.5362	0.0406523	cell organization and biogenesis;metabolic process;regulation of biological process;response to stimulus	chromosome;cytoplasm;nucleus	DNA binding;protein binding			+		1.49221	1.62526	1.36698	G3H0V2	Tp53bp1;Trp53bp1	Tumor suppressor p53-binding protein 1 OS=Cricetulus griseus OX=10029 GN=I79_003771 PE=4 SV=1
0.122705	-0.172872	0.079546	-0.164613	-0.0643272	0.351602	-0.0930777	0.33437	0.111192	-0.435413	0.10067	-0.410784					+	+	+	2.18288	2.80249	3.19372	A0A3L7I2K5		Aconitate hydratase, mitochondrial (Fragment) OS=Cricetulus griseus OX=10029 GN=CgPICR_015075 PE=3 SV=1
0.00295353	-0.0137434	0.0318269	0.112723	0.0606547	0.202821	0.152589	0.203366	0.0748663	-0.0970878	-0.0601682	-0.0143537								0.174126	0.767733	0.293059	A0A3L7HI86		MIA3 OS=Cricetulus griseus OX=10029 GN=CgPICR_010106 PE=4 SV=1
-0.521174	-0.1121	-0.500074	-0.138235	0.0131417	-1.18333	-0.0420351	-1.26963	-1.25869	-0.204422	-1.25072	-0.230251					+	+	+	2.72283	2.74934	3.77026	A0A3L7GMZ2		Annexin (Fragment) OS=Cricetulus griseus OX=10029 GN=CgPICR_003865 PE=3 SV=1
-0.484365	-0.217241	-0.43592	-0.0467435	-0.226339	-0.376727	-0.178293	-0.358671	-0.116804	0.272657	-0.206801	0.354983	metabolic process		protein binding;RNA binding	RNA transport;Viral myocarditis				1.18165	1.6337	1.79462	G3I306	Eif4g1	Eukaryotic translation initiation factor 4 gamma 1 OS=Cricetulus griseus OX=10029 GN=I79_017805 PE=4 SV=1
-0.0104589	-0.195236	0.176478	-0.22706	0.000807233	-0.123844	-0.142882	-0.0165653	0.185892	0.0368366	0.762069	-0.128259								1.0454	0.00286168	0.647762	A0A3L7HP68		BAZ1B OS=Cricetulus griseus OX=10029 GN=CgPICR_017255 PE=4 SV=1
-0.235251	-0.0405893	-0.168375	0.101278	-0.0509893	0.0337028	-0.0272017	-0.0360413	-0.097847	0.0654572	-0.0878458	0.133999	regulation of biological process;response to stimulus	cytoplasm;cytoskeleton	catalytic activity;metal ion binding;motor activity;protein binding					1.01024	0.385615	1.51067	G3HN72	LOC100770726;Macf1	Microtubule-actin cross-linking factor 1, isoform 4 OS=Cricetulus griseus OX=10029 GN=I79_012206 PE=4 SV=1
-0.0879297	-0.0135355	0.0483437	0.0369005	-0.160397	-0.00512316	-0.108085	0.108142	-0.386005	-0.0184764	-0.281708	0.0496178	cell organization and biogenesis	cytoskeleton;cytosol;membrane;nucleus	DNA binding;nucleotide binding;protein binding					0.150521	1.01457	1.51814	G3GVD0	Actb	ACTB OS=Cricetulus griseus OX=10029 GN=CgPICR_011696 PE=3 SV=1
-0.15373	-0.0419321	-0.10732	-0.00432979	0.0603839	0.260814	0.0609161	0.213728	-0.0105294	0.191338	-0.0238647	0.179975								1.15874	1.7617	2.73054	A0A3L7HTI6		MYO5A OS=Cricetulus griseus OX=10029 GN=CgPICR_005187 PE=3 SV=1
0.457215	0.191261	0.497637	0.0990505	0.215486	0.684665	0.226573	0.616119	-0.0912762	0.193154	-0.013423	0.26566	cell organization and biogenesis;cellular component movement;metabolic process;regulation of biological process;transport	cytoplasm;cytoskeleton;Golgi	catalytic activity;motor activity;nucleotide binding;protein binding;structural molecule activity;transporter activity		+	+		1.65379	2.18877	1.47052	G3I7W5	Myo18a	Myosin-XVIIIa OS=Cricetulus griseus OX=10029 GN=I79_019614 PE=3 SV=1
-0.424157	0.328846	-0.434915	0.292636	0.202303	-0.298037	0.191726	-0.230434	0.0348272	0.144719	0.0370351	0.105935					+	+		3.18688	2.26305	1.35548	A0A3L7H449		MSN (Fragment) OS=Cricetulus griseus OX=10029 GN=CgPICR_018852 PE=4 SV=1
0.0434809	0.221925	0.0399972	0.228797	-0.0652122	0.154845	-0.0650778	0.162232	0.440557	0.119619	0.514766	0.163586			structural molecule activity		+	+		3.35668	3.5644	1.79388	G3HG95	Lmna;LOC100757316	Lamin-A/C OS=Cricetulus griseus OX=10029 GN=I79_009616 PE=3 SV=1
0.22862	0.0451107	0.221082	-0.0561543	-0.0861778	-0.0353345	-0.181714	-0.0518064	0.157259	0.129644	0.281665	0.173901								1.34392	0.691931	0.383999	A0A3L7I2N8		SMARCA5 OS=Cricetulus griseus OX=10029 GN=CgPICR_020131 PE=4 SV=1
-0.475021	0.189213	-0.495404	0.27126	-0.286821	-0.845362	-0.230648	-0.761535	-1.06846	-1.10521	-0.927776	-0.91282	cell differentiation;cell growth;cell organization and biogenesis;cellular component movement;regulation of biological process		catalytic activity;nucleotide binding;protein binding	Amoebiasis;ECM-receptor interaction;Focal adhesion;Pathways in cancer;PI3K-Akt signaling pathway;Small cell lung cancer;Toxoplasmosis	+	+		2.45935	2.07209	0.0289656	G3IB69	Lamb2	Laminin subunit beta-2 OS=Cricetulus griseus OX=10029 GN=I79_020859 PE=4 SV=1
-0.336179	-0.00739007	-0.279341	0.0254622	0.0766268	0.018175	0.0978518	0.0919352	-0.037364	-0.121902	-0.126254	-0.178873			catalytic activity;nucleotide binding		+			1.97608	0.309863	0.490115	G3HKQ8	Dhx30	Putative ATP-dependent RNA helicase DHX30 OS=Cricetulus griseus OX=10029 GN=I79_011287 PE=4 SV=1
-0.337	0.19149	-0.399258	0.147615	0.013111	0.137365	0.125667	0.170339	0.140694	0.331233	0.0769072	0.369226	cell death;cell organization and biogenesis;cellular component movement;regulation of biological process;response to stimulus;transport	cytoplasm;cytoskeleton;extracellular;Golgi	catalytic activity;motor activity;protein binding;structural molecule activity		+			2.30286	0.542932	1.64139	G3HA18		Huntingtin-interacting protein 1 OS=Cricetulus griseus OX=10029 GN=I79_007259 PE=4 SV=1
0.084237	0.0326728	0.142479	-0.00211039	0.00412083	-0.213667	-0.0411931	-0.113239	-0.0905839	0.0117454	-0.132027	-0.0120831	metabolic process		catalytic activity;nucleotide binding					0.992728	0.923681	1.36375	A0A061IDI5		Exosome component 10 isoform 1 OS=Cricetulus griseus OX=10029 GN=H671_2g6267 PE=3 SV=1
-0.549964	-0.423511	-0.521018	-0.403277	-0.215659	-0.297926	-0.235432	-0.162581	-0.313865	-0.0907822	-0.511338	-0.111407	metabolic process;regulation of biological process	cytoplasm;cytosol;nucleus	enzyme regulator activity;protein binding					1.69289	0.0216471	1.05396	G3H9F5	Elp1;Ikbkap;LOC100767755	Elongator complex protein 1 OS=Cricetulus griseus OX=10029 GN=I79_007024 PE=3 SV=1
0.28777	-0.112595	0.31755	-0.10452	0.0386315	-0.00203022	0.0582552	0.0177107	-0.19147	0.136381	-0.112204	0.0720452	metabolic process;regulation of biological process		catalytic activity		+			2.85248	0.999345	1.42574	G3GZ85	Snd1	Staphylococcal nuclease domain-containing protein OS=Cricetulus griseus OX=10029 GN=I79_003116 PE=4 SV=1
0.101398	0.683438	0.295424	0.572183	0.517226	0.452218	0.307298	0.174797	0.0941707	0.0480386	0.426003	0.118388					+			1.21026	0.202416	0.390937	G3HRJ2	Tnks1bp1	182 kDa tankyrase-1-binding protein OS=Cricetulus griseus OX=10029 GN=I79_013464 PE=4 SV=1
0.533631	0.102613	0.482052	0.027687	0.233894	0.507542	0.19026	0.365925	0.0105973	0.258848	0.209932	0.302247	cell organization and biogenesis;metabolic process;regulation of biological process	cytoplasm;endoplasmic reticulum;membrane	enzyme regulator activity;protein binding;RNA binding		+			1.98333	1.02812	0.625281	G3IDD4	Serpinh1	SERPINH1 OS=Cricetulus griseus OX=10029 GN=CgPICR_008684 PE=3 SV=1
0.223474	0.235456	0.233333	0.0867043	0.170445	-0.0194416	0.0794192	-0.0931358	0.0319194	0.193398	0.237375	0.165157		membrane	DNA binding					0.335592	1.04349	0.149449	A0A061ILB0		Lamina-associated polypeptide 2, isoforms beta/delta/epsilon/gamma OS=Cricetulus griseus OX=10029 GN=H671_1g3499 PE=4 SV=1
0.208346	-0.113546	0.281364	0.0343953	-0.237132	-0.0524169	-0.0815439	0.0324964	-0.0109482	-0.19589	-0.185666	-0.178942								1.12612	0.630901	0.380053	G3HA69	LOC100773309;Nup205	Nuclear pore complex protein Nup205 OS=Cricetulus griseus OX=10029 GN=I79_007312 PE=4 SV=1
-0.415466	0.076332	-0.408812	0.0841912	-0.0932817	-0.185265	-0.0521583	-0.168352	0.237984	0.157866	0.214352	0.174102	metabolic process		catalytic activity;metal ion binding		+			3.96125	1.36936	1.28127	G3I8X6	LOC100753260;Trip12	Putative E3 ubiquitin-protein ligase TRIP12 OS=Cricetulus griseus OX=10029 GN=I79_020008 PE=4 SV=1
0.311008	0.242513	0.34867	0.252763	0.0631684	0.12468	0.0189019	0.185179	0.567792	0.171891	0.456231	0.154472	regulation of biological process	nucleus;spliceosomal complex	protein binding	Spliceosome				1.28394	1.02975	1.59847	G3HAF4	Sf3b3	Splicing factor 3B subunit 3 OS=Cricetulus griseus OX=10029 GN=I79_007403 PE=4 SV=1
-0.807296	-0.12099	-0.589888	-0.0640802	-0.0490456	-0.338022	-0.0629148	-0.374258	0.0892209	0.416314	0.146797	0.405484					+	+		1.48547	2.38183	2.00634	A0A3L7H9T1		RNF213 OS=Cricetulus griseus OX=10029 GN=CgPICR_011966 PE=4 SV=1
-0.276517	0.00398346	-0.240519	-0.000699967	0.00720114	0.50207	-0.0298099	0.400311	-0.21228	0.0388945	-0.268354	0.0182858					+	+		2.31587	1.87199	1.91667	A0A3L7GLX6		MYO1C OS=Cricetulus griseus OX=10029 GN=CgPICR_003524 PE=3 SV=1
0.0926257	-0.0161687	0.169363	0.0527544	0.143491	0.167482	0.0151367	0.123759	-0.303378	-0.0282736	-0.326777	-0.0536204	transport	cytoplasm;membrane	protein binding;transporter activity					0.794619	0.365311	2.40502	A0A061HW92	Ap2b1;LOC100750609	AP complex subunit beta OS=Cricetulus griseus OX=10029 GN=H671_7g18640 PE=3 SV=1
-0.306135	-0.435485	-0.185615	-0.144973	-0.176989	-0.245207	0.0637607	0.00988635	0.227554	-0.109171	-0.113005	-0.260343								0.0945191	0.118613	0.490139	A0A3L7IMQ6		ABCF1 (Fragment) OS=Cricetulus griseus OX=10029 GN=CgPICR_019496 PE=4 SV=1
0.339544	0.0295563	0.292084	-0.030261	-0.0348215	0.225908	-0.0708819	0.17625	-0.0711832	-0.244225	0.0900365	-0.213525					+	+		1.84555	1.84497	0.995939	A0A3L7I877		Succinate dehydrogenase [ubiquinone] flavoprotein subunit, mitochondrial OS=Cricetulus griseus OX=10029 GN=CgPICR_008894 PE=3 SV=1
-0.506396	-0.323416	-0.553499	-0.420797	-0.154133	-0.634379	-0.299309	-0.715235	-0.454418	0.0355425	-0.298417	0.0710068	cell death;cell organization and biogenesis;metabolic process;regulation of biological process	cytoplasm;cytoskeleton;cytosol;nucleus	catalytic activity;nucleotide binding;protein binding	Alzheimer's disease;Biosynthesis of amino acids;Carbon metabolism;Glycolysis / Gluconeogenesis;HIF-1 signaling pathway;Metabolic pathways		+		0.999559	1.48538	1.48212	P17244	Gapdh	Glyceraldehyde-3-phosphate dehydrogenase OS=Cricetulus griseus OX=10029 GN=GAPDH PE=2 SV=2
-0.68687	-0.0873566	-0.658727	-0.0420561	-0.025137	-0.0343371	-0.0621109	-0.0500097	0.355896	0.621206	0.303346	0.579144					+			2.71729	0.0227406	1.82033	A0A3L7HG79		CKAP5 OS=Cricetulus griseus OX=10029 GN=CgPICR_001736 PE=4 SV=1
-0.248773	0.154393	-0.222494	0.217829	0.0890943	0.378498	0.138115	0.373282	0.172214	-0.0172634	0.180706	-0.0193176	cell death;cell organization and biogenesis;metabolic process;regulation of biological process;response to stimulus	cytosol;membrane;mitochondrion	catalytic activity;nucleotide binding		+	+		2.183	2.05967	3.29868	G3HWY6	Opa1	Dynamin-like 120 kDa protein, mitochondrial OS=Cricetulus griseus OX=10029 GN=I79_015501 PE=3 SV=1
-0.597055	-0.0922279	-0.545483	0.103374	-0.0891057	-0.0700465	0.0918752	0.113004	0.0721236	-0.101217	-0.571962	-0.07679			metal ion binding		+			1.53173	0.0504772	0.175826	G3GZ90		Calumenin OS=Cricetulus griseus OX=10029 GN=I79_003123 PE=4 SV=1
0.364836	0.235318	0.365341	0.229364	0.147013	0.30985	0.125331	0.220154	0.391964	0.185617	0.387592	0.235565	metabolic process		catalytic activity;DNA binding		+			3.29573	0.966973	1.72085	O35559	Polr2a;Rpb1	DNA-directed RNA polymerase subunit OS=Cricetulus griseus OX=10029 PE=2 SV=1
0.338612	0.220633	0.343029	0.138793	0.0859805	0.251957	-0.0268107	0.255132	0.479155	-0.0656157	0.530715	-0.0570917	metabolic process;regulation of biological process	cytoplasm;extracellular;membrane;mitochondrion;nucleus	DNA binding;RNA binding				+	1.22894	1.23662	2.67319	G3H6B5	Ilf3;LOC100757497	Interleukin enhancer-binding factor 3 OS=Cricetulus griseus OX=10029 GN=I79_005870 PE=4 SV=1
-0.19437	0.0736818	-0.174517	0.130339	0.0139169	-0.0765456	0.0343752	-0.0264034	-0.180654	0.00971998	-0.30551	0.0245389	cell organization and biogenesis;metabolic process;regulation of biological process;response to stimulus;transport	cytoplasm;cytosol;membrane	catalytic activity;metal ion binding;nucleotide binding;protein binding;RNA binding	GABAergic synapse;Synaptic vesicle cycle;Vasopressin-regulated water reabsorption	+			1.96645	0.967121	1.26995	P18708	LOC100770898;Nsf	Vesicle-fusing ATPase OS=Cricetulus griseus OX=10029 GN=NSF PE=1 SV=1
0.0526962	-0.163845	0.0504083	-0.0824918	-0.053934	0.155848	-0.0115471	0.12423	-0.162889	-0.354054	-0.145565	-0.357575		membrane;mitochondrion						1.29935	1.64539	2.71737	G3HJK8	Immt	MICOS complex subunit MIC60 OS=Cricetulus griseus OX=10029 GN=I79_010854 PE=3 SV=1
-0.975247	-0.134083	-0.937873	-0.139395	0.128366	-0.540476	0.0728598	-0.407738	-0.59532	-0.310184	-0.654885	-0.404579	cellular homeostasis;metabolic process;response to stimulus;transport	cytosol;membrane;mitochondrion	catalytic activity;nucleotide binding;transporter activity	Collecting duct acid secretion;Metabolic pathways;mTOR signaling pathway;Oxidative phosphorylation;Phagosome;Rheumatoid arthritis;Synaptic vesicle cycle	+	+		3.27601	1.81506	1.3892	G3H066	Atp6v1a	V-type proton ATPase catalytic subunit A OS=Cricetulus griseus OX=10029 GN=I79_003541 PE=3 SV=1
0.0560875	-0.148458	0.10589	-0.173324	-0.106193	-0.0553217	-0.139849	-0.135826	-0.00191217	-0.0322418	0.0494089	-0.0976057					+			1.88662	0.226538	0.778772	A0A3L7H793		DNA-directed RNA polymerase subunit OS=Cricetulus griseus OX=10029 GN=CgPICR_013837 PE=3 SV=1
0.281862	0.45039	0.33417	0.479666	0.369431	0.413734	0.332811	0.430245	0.573009	0.31646	0.645496	0.28061	metabolic process;response to stimulus	membrane	catalytic activity;nucleotide binding;protein binding;RNA binding					1.46142	1.14397	1.7821	G3HN14		Transitional endoplasmic reticulum ATPase OS=Cricetulus griseus OX=10029 GN=I79_012144 PE=3 SV=1
0.296083	0.0443639	0.32993	0.104364	-0.162882	0.125001	-0.337913	-0.153496	0.20644	0.263495	0.450033	0.286746	cell organization and biogenesis;metabolic process	nucleus	catalytic activity;DNA binding;nucleotide binding;protein binding		+			1.69457	0.541296	0.150863	A0A061IEF8		SWI/SNF-related matrix-associated actin-dependent regulator OS=Cricetulus griseus OX=10029 GN=H671_3g9128 PE=4 SV=1
2.06353	-0.728071	2.08312	-0.652983	-0.236605	0.926634	-0.243216	0.922097	1.0724	0.0848818	1.05735	0.207966	defense response;metabolic process;regulation of biological process;response to stimulus	extracellular	enzyme regulator activity;protein binding		+	+	+	3.70546	4.92608	2.34428	G3HCL6	C3;LOC100763958	Complement C3 OS=Cricetulus griseus OX=10029 GN=I79_008227 PE=4 SV=1
0.0683737	0.0929242	0.0668593	0.135067	-0.0200319	0.137467	-0.00177673	0.147802	0.721594	0.315746	0.637818	0.375255	metabolic process;regulation of biological process		catalytic activity;protein binding	Biosynthesis of amino acids;Carbon metabolism;Metabolic pathways;Pentose phosphate pathway		+		0.799011	2.33401	1.64151	G3GUU5	LOC100774058;Tkt	Transketolase OS=Cricetulus griseus OX=10029 GN=I79_001469 PE=4 SV=1
-0.39685	0.191848	-0.474174	0.207643	0.037404	-0.13789	0.168396	-0.119332	-0.593976	0.0916825	-0.504978	0.0511837		membrane;nucleus	protein binding		+			2.41607	1.13766	2.21164	G3HKX1	Edc4;LOC100752917	Enhancer of mRNA-decapping protein 4 OS=Cricetulus griseus OX=10029 GN=I79_011353 PE=4 SV=1
0.0141191	0.442752	0.000517747	0.433389	-0.0411845	0.155741	-0.0704517	0.124309	0.264951	0.189364	0.276107	0.139503					+	+		3.43512	1.92773	1.27262	A0A061IP93		FACT complex subunit SPT16 OS=Cricetulus griseus OX=10029 GN=H671_1g2255 PE=4 SV=1
-0.0774451	-0.199233	-0.105361	-0.2038	-0.0793763	-0.507091	-0.0988827	-0.484795	-0.296194	-0.0264998	-0.338953	-0.108508	metabolic process;regulation of biological process;transport	cytosol;Golgi;membrane;nucleus	catalytic activity;motor activity;protein binding;structural molecule activity;transporter activity			+		1.79316	2.87839	1.48764	G3HCD5	Golga3	Golgin subfamily A member 3 OS=Cricetulus griseus OX=10029 GN=I79_008143 PE=4 SV=1
-0.401253	0.975574	-0.342868	1.02182	0.255471	-0.177275	0.371076	-0.291608	-0.466574	0.114053	-0.426635	0.132272					+	+	+	3.13237	1.67104	2.82953	A0A3L7HL49		AHNAK2 OS=Cricetulus griseus OX=10029 GN=CgPICR_019938 PE=4 SV=1
-0.106229	0.037015	-0.0831223	0.131901	0.0290585	0.0718118	0.00453476	0.0955392	-0.105027	0.0737868	-0.207779	0.0621872	transport	cytoplasm;membrane	protein binding;transporter activity					1.17438	1.22659	1.308	A0A061IQA4		AP complex subunit beta OS=Cricetulus griseus OX=10029 GN=H671_1g1182 PE=3 SV=1
0.232392	0.490988	0.328074	0.495457	0.475531	0.623	0.389724	0.433072	0.598173	0.413245	0.674203	0.346655								1.32768	0.340522	1.43459	A0A3L7I3E8		VCP OS=Cricetulus griseus OX=10029 GN=CgPICR_003162 PE=3 SV=1
-0.0489502	-0.0601368	-0.0630074	-0.0052691	0.00368603	-0.446176	0.00963968	-0.421674	-0.259544	-0.0207777	-0.393771	-0.116577	cell organization and biogenesis;metabolic process;regulation of biological process;transport	cytoplasm;cytosol	nucleotide binding;protein binding			+		0.303181	3.08735	1.05178	G3HZ42	Cct2;LOC100759253	T-complex protein 1 subunit beta OS=Cricetulus griseus OX=10029 GN=I79_016337 PE=3 SV=1
0.567333	0.275634	0.133266	-0.00503971	0.253494	0.574601	0.108861	0.352624	-0.194618	-0.236528	-0.302176	-0.548954								0.307167	0.778172	0.323841	A0A3L7H919		MICOS complex subunit MIC60 (Fragment) OS=Cricetulus griseus OX=10029 GN=CgPICR_013839 PE=3 SV=1
0.584413	0.134873	0.485891	0.159906	-0.0854635	0.231813	0.0524646	0.250654	0.495521	0.335097	0.396603	0.317031	cell organization and biogenesis;metabolic process;regulation of biological process	nucleus	catalytic activity;nucleotide binding;protein binding		+			1.77598	1.18167	0.854847	G3H6A7	LOC100756329;Smarca4	Putative global transcription activator SNF2L4 OS=Cricetulus griseus OX=10029 GN=I79_005861 PE=4 SV=1
0.27875	-0.056037	0.337973	0.0195351	-0.0206431	-0.186923	-0.00999648	-0.161064	-0.148685	-0.266244	-0.147934	-0.296421					+			1.67927	2.11487	1.89858	A0A3L7HED7		NOP56 OS=Cricetulus griseus OX=10029 GN=CgPICR_001435 PE=4 SV=1
-0.438255	0.612508	-0.365552	0.622107	0.712034	-0.559048	0.743443	-0.676106	0.169681	0.305103	0.22974	0.247899	cell organization and biogenesis;metabolic process;regulation of biological process;response to stimulus;transport	Golgi;membrane	catalytic activity;nucleotide binding;protein binding;receptor activity;signal transducer activity;transporter activity	ABC transporters;Fat digestion and absorption	+	+		2.88882	2.69403	0.687658	G3GTZ6	Abca1	ATP-binding cassette sub-family A member 1 OS=Cricetulus griseus OX=10029 GN=I79_001140 PE=4 SV=1
-0.140087	0.0867385	-0.167723	0.0312595	0.121269	0.00632762	0.100956	0.0536394	0.0143127	-0.125622	-0.0202273	-0.165275					+			1.68745	1.05722	1.4894	A0A3L7H9R3		Protein disulfide-isomerase OS=Cricetulus griseus OX=10029 GN=CgPICR_011940 PE=3 SV=1
0.00799273	-0.208963	0.0044012	-0.225367	-0.0779343	0.0157967	-0.0637981	-0.0119916	0.146446	-0.108287	0.118214	-0.0702877	regulation of biological process;transport		catalytic activity;metal ion binding;motor activity;nucleotide binding		+			2.85081	1.36698	1.95018	G3HWT7	Fyco1	FYVE and coiled-coil domain-containing protein 1 OS=Cricetulus griseus OX=10029 GN=I79_015451 PE=4 SV=1
-0.0670423	-0.105411	-0.145194	-0.258757	0.107956	0.0990611	0.184111	0.285043	-0.00601955	0.371018	0.270751	0.396527	cell organization and biogenesis;cellular component movement;metabolic process;regulation of biological process;transport	cytoplasm	catalytic activity;motor activity;nucleotide binding;protein binding					0.327447	0.159944	0.673328	G3GRI6	LOC100753457;Myo5a	Myosin-Va OS=Cricetulus griseus OX=10029 GN=I79_000133 PE=3 SV=1
-0.00702762	-0.26162	0.0196752	-0.273721	-0.101682	-0.357038	-0.185458	-0.202162	-0.615428	-0.543158	-0.504324	-0.597846	cell organization and biogenesis;metabolic process;regulation of biological process;response to stimulus;transport	cytoplasm;cytosol;endoplasmic reticulum;membrane;nucleus;organelle lumen	metal ion binding;protein binding;RNA binding		+			2.54517	0.581123	0.0557499	G3HCX8	Calr	CALR OS=Cricetulus griseus OX=10029 GN=CgPICR_020604 PE=3 SV=1
-0.183196	0.104163	-0.274283	0.137996	-0.0835657	-0.0425509	-0.0406894	-0.0381823	0.235202	0.214119	0.23466	0.20948			protein binding		+			1.72706	0.377905	1.99836	G3H6L8	Cep170	Centrosomal protein of 170 kDa OS=Cricetulus griseus OX=10029 GN=I79_005983 PE=4 SV=1
0.422215	-0.00994392	0.402009	0.0348386	-0.127118	-0.198184	-0.067624	-0.153922	-0.229538	0.23421	-0.370161	0.287994	transport	cytosol;membrane;nucleus	protein binding		+			2.42521	0.77508	1.75605	G3HES3	Cse1l;Exportin-2	Exportin-2 OS=Cricetulus griseus OX=10029 GN=I79_009067 PE=4 SV=1
0.530379	0.0451174	0.508098	0.172699	0.0378484	0.0725698	0.0639133	0.0958786	0.0268927	0.0730972	-0.107165	0.143451					+			1.61957	0.70609	0.723582	A0A3L7HUA6		Coatomer subunit beta OS=Cricetulus griseus OX=10029 GN=CgPICR_010910 PE=4 SV=1
-0.10175	-0.302075	-0.0786219	-0.344397	-0.113332	-0.512461	-0.156007	-0.549748	-0.779205	-0.228174	-0.670586	-0.268072	cell differentiation;metabolic process;regulation of biological process	cytoplasm;cytosol;membrane	catalytic activity;nucleotide binding;protein binding;RNA binding	Aminoacyl-tRNA biosynthesis	+	+		1.97724	2.295	1.84137	G3HP24	Iars	Isoleucyl-tRNA synthetase, cytoplasmic OS=Cricetulus griseus OX=10029 GN=I79_012527 PE=3 SV=1
-0.709939	-0.605922	-0.703753	-0.50939	-0.434643	-1.05984	-0.415294	-0.987057	-0.784925	-0.177622	-0.785018	-0.257946	metabolic process;response to stimulus	cytoplasm;cytoskeleton;cytosol;membrane;nucleus	catalytic activity;nucleotide binding;protein binding;RNA binding	Legionellosis;RNA transport		+		1.04105	2.40501	2.30307	Q540F6	Eef1a1	Elongation factor 1-alpha OS=Cricetulus griseus OX=10029 PE=3 SV=1
0.263802	-0.274601	0.266333	-0.233091	-0.18867	-0.0388736	-0.2164	-0.0307637	-0.0459338	-0.28282	-0.105	-0.301101	metabolic process;regulation of biological process	membrane;nucleus	catalytic activity;nucleotide binding;protein binding;RNA binding	Ribosome biogenesis in eukaryotes	+	+		2.79539	2.13447	1.70358	G3GYY4	Nat10	RNA cytidine acetyltransferase OS=Cricetulus griseus OX=10029 GN=NAT10 PE=3 SV=1
-0.111573	-0.110786	-0.0941773	-0.193949	-0.00222106	-0.190694	-0.0250626	-0.204728	-0.464508	0.075677	-0.381635	0.0688209	metabolic process	cytoplasm	catalytic activity;DNA binding;metal ion binding;nucleotide binding			+		0.438694	2.27891	2.1566	A0A061IQX9		Regulator of nonsense transcripts 1-like protein OS=Cricetulus griseus OX=10029 GN=H671_1g1151 PE=4 SV=1
0.208622	-0.139288	0.249412	-0.20481	0.0531959	0.282244	-0.0668925	0.290608	0.0501386	-0.13175	0.0797834	-0.242887	metabolic process;regulation of biological process;response to stimulus	membrane;mitochondrion;organelle lumen	nucleotide binding;protein binding;RNA binding		+			2.03945	1.40194	1.3166	G3I027	LOC100763701;Trap1	Heat shock protein 75 kDa, mitochondrial OS=Cricetulus griseus OX=10029 GN=I79_016693 PE=3 SV=1
0.0606318	-0.101678	-0.00291349	-0.287019	0.340712	-0.148265	0.194959	-0.32694	-0.127588	-0.260265	0.211365	-0.288178	metabolic process		catalytic activity;metal ion binding					0.822858	1.31612	0.690085	G3IAQ0	Eno1;LOC100752856	Alpha-enolase OS=Cricetulus griseus OX=10029 GN=I79_020676 PE=3 SV=1
0.0891199	-0.16757	0.150566	0.00648394	0.151517	-0.318136	-0.0340061	-0.318346	-0.131722	-0.384634	-0.00652315	-0.463319								0.7903	1.25534	1.38961	A0A3L7H1N9		ENO1 OS=Cricetulus griseus OX=10029 GN=CgPICR_015243 PE=3 SV=1
-1.13986	0.0463199	-1.18873	0.118777	-0.170815	-0.479202	-0.224678	-0.425571	-0.131682	-0.114074	-0.217576	-0.061819	cell differentiation;cell growth;cell organization and biogenesis;cellular component movement;metabolic process;regulation of biological process;response to stimulus;transport	cell surface;cytoplasm;membrane	protein binding;receptor activity	Arrhythmogenic right ventricular cardiomyopathy (ARVC);Axon guidance;Bacterial invasion of epithelial cells;Cell adhesion molecules (CAMs);Dilated cardiomyopathy;ECM-receptor interaction;Focal adhesion;Hypertrophic cardiomyopathy (HCM);Leishmaniasis;Leukocyte transendothelial migration;Pathways in cancer;Pertussis;Phagosome;PI3K-Akt signaling pathway;Platelet activation;Proteoglycans in cancer;Ra…	+	+		2.9115	1.6664	0.644381	G3HZ55	Itgb1	Integrin beta OS=Cricetulus griseus OX=10029 GN=I79_016350 PE=3 SV=1
-0.318117	0.0118121	-0.34489	-0.000859223	0.030243	-0.123371	0.029807	-0.128247	-0.0986185	0.182349	-0.0289736	0.14178	cell organization and biogenesis;defense response;metabolic process;regulation of biological process;response to stimulus	cytoplasm;cytosol;nucleus	catalytic activity;DNA binding;enzyme regulator activity;nucleotide binding;protein binding;RNA binding	Hepatitis B;RIG-I-like receptor signaling pathway;Viral carcinogenesis	+	+		2.71536	3.60795	1.51723	G3GSH5	Ddx3x	ATP-dependent RNA helicase DDX3X OS=Cricetulus griseus OX=10029 GN=I79_000589 PE=3 SV=1
0.108037	0.0968256	0.0703364	0.0354739	-0.140502	0.156728	-0.106337	0.148994	0.523796	0.144354	0.433719	0.0958538						+		0.230773	2.39849	1.70463	A0A3L7HXY3		SMC3 OS=Cricetulus griseus OX=10029 GN=CgPICR_007734 PE=4 SV=1
0.0783386	-0.286112	0.0347939	-0.387506	-0.149285	-0.41836	-0.242068	-0.49359	-0.118201	0.284885	-0.0229683	0.27341	metabolic process;response to stimulus		nucleotide binding;protein binding		+			1.71872	1.31137	1.73774	G3HC84	Hsp90ab1;LOC100754509;LOC100754792;Slc29a1	Heat shock protein HSP 90-beta OS=Cricetulus griseus OX=10029 GN=I79_008088 PE=4 SV=1
0.379843	0.154786	0.390661	0.159147	-0.13997	0.139734	-0.161379	0.133552	0.486504	0.0584534	0.424015	0.0535937					+	+		3.18569	2.82378	2.21429	A0A3L7HW10		SART1 OS=Cricetulus griseus OX=10029 GN=CgPICR_009513 PE=4 SV=1
-0.0665827	-0.345252	-0.0952139	-0.601619	-0.00751973	-0.681911	-0.166218	-0.684719	-0.517665	0.0126334	-0.454538	0.0117789	metabolic process		catalytic activity;nucleotide binding			+		1.03092	1.76327	2.39916	A0A061HZ51		C-1-tetrahydrofolate synthase, cytoplasmic-like protein OS=Cricetulus griseus OX=10029 GN=H671_5g14786 PE=3 SV=1
0.326639	-0.226331	0.321396	-0.184933	-0.0213498	-0.272223	-0.0174332	-0.343049	-0.501584	-0.0443916	-0.42941	-0.0981254	metabolic process	cytoplasm	catalytic activity;metal ion binding;nucleotide binding		+	+		2.81017	1.82959	1.89367	G3GT56	Gart	Trifunctional purine biosynthetic protein adenosine-3 OS=Cricetulus griseus OX=10029 GN=I79_000830 PE=3 SV=1
-0.34494	0.0687104	-0.358517	0.1052	0.0795193	-0.0490893	0.117742	0.0492334	0.0441703	-0.0234194	-0.0880231	0.0433474					+			2.707	0.693304	0.149549	A0A3L7IB74		PLXNB2 OS=Cricetulus griseus OX=10029 GN=CgPICR_000062 PE=4 SV=1
0.182457	-0.0591555	0.199037	-0.0157137	-0.141088	0.0145473	-0.157437	0.060421	0.0970297	-0.0937796	0.00557709	-0.035944					+			1.99045	1.78041	0.782843	A0A3L7I5V4		NUP155 (Fragment) OS=Cricetulus griseus OX=10029 GN=CgPICR_002762 PE=4 SV=1
0.128073	-0.347638	0.189359	-0.21226	-0.129325	-0.45586	-0.0400858	-0.262277	0.0537519	-0.28506	-0.286412	-0.16863	metabolic process	endoplasmic reticulum	metal ion binding;protein binding		+			1.56048	0.908145	0.220882	A0A061I3K8		Calnexin OS=Cricetulus griseus OX=10029 GN=H671_7g18220 PE=3 SV=1
-0.329948	-0.0370016	-0.33661	0.0190268	-0.0475415	0.000989077	-0.0269955	0.0485506	-0.153883	0.0618936	-0.214992	0.0768461	transport	cytoplasm;membrane	transporter activity	Endocrine and other factor-regulated calcium reabsorption;Endocytosis;Huntington's disease;Synaptic vesicle cycle	+			2.12592	0.857213	1.82347	G3I710	Ap2a1	AP-2 complex subunit alpha OS=Cricetulus griseus OX=10029 GN=I79_019291 PE=3 SV=1
0.781557	0.347366	0.655109	0.339646	0.308318	0.4511	0.332983	0.382741	0.185728	0.113086	0.38011	0.143263					+			1.56242	0.928808	0.591272	A0A3L7INT0		PRRC2A OS=Cricetulus griseus OX=10029 GN=CgPICR_019591 PE=4 SV=1
0.475644	0.701332	0.373487	0.573288	0.122859	0.966592	0.104074	0.971107	0.489072	0.519118	0.47762	0.487638			protein binding			+		0.914605	3.89444	0.450669	A0A061IRC2		Spectrin beta chain, brain 1 isoform 1 OS=Cricetulus griseus OX=10029 GN=H671_1g1302 PE=4 SV=1
-0.306419	0.0408287	-0.368307	0.00573727	-0.0259972	0.267531	-0.0366526	0.296664	0.639064	0.25129	0.505127	0.315043	cell organization and biogenesis;response to stimulus		nucleotide binding		+	+		2.01822	2.61262	1.22168	A0A061I5U1		Heat shock-related protein 2 OS=Cricetulus griseus OX=10029 GN=H671_5g14782 PE=3 SV=1
-0.489698	0.203269	-0.493694	-0.269273	0.561916	0.011387	0.49775	-0.255711	-0.174226	-0.831076	0.204649	0.280359	cell death;cell organization and biogenesis;cellular component movement;regulation of biological process;transport	cytoplasm;cytoskeleton;Golgi	catalytic activity;motor activity;protein binding;structural molecule activity			+		0.717314	1.38064	0.174127	A0A061I4W6		Huntingtin-interacting protein 1 isoform 1 OS=Cricetulus griseus OX=10029 GN=H671_4g11616 PE=4 SV=1
-0.506217	0.0590716	-0.477636	0.121332	-0.070527	-0.320538	-0.0017119	-0.314288	0.0830144	0.0342979	0.0864333	0.0496101	metabolic process		catalytic activity;protein binding		+	+		2.46288	1.83114	1.4944	A0A061I2E8		Ubiquitin carboxyl-terminal hydrolase 7-like protein OS=Cricetulus griseus OX=10029 GN=H671_7g18767 PE=3 SV=1
-0.37743	-0.14895	-0.414225	-0.229994	0.0588408	-0.76568	0.0260935	-0.803261	-0.49338	-0.179932	-0.427707	-0.173908	cell organization and biogenesis;regulation of biological process	cytosol;membrane	protein binding	Endocytosis		+		1.36154	3.04233	1.87783	G3H2N6	LOC100769458;Pdcd6ip	Programmed cell death 6-interacting protein OS=Cricetulus griseus OX=10029 GN=I79_004454 PE=4 SV=1
-0.45408	-0.120826	-0.383565	-0.0797405	0.0419196	-0.165696	0.0871925	-0.282159	-0.0829438	-0.0940256	-0.119661	-0.0837155					+			1.79542	1.35812	0.235569	A0A3L7I635		SYNE1 (Fragment) OS=Cricetulus griseus OX=10029 GN=CgPICR_011446 PE=4 SV=1
-0.2974	-0.275661	-0.330864	-0.41931	-0.225652	-0.590734	-0.268395	-0.647837	-0.648592	0.148601	-0.641443	0.145791						+	+	0.157767	2.04316	4.62889	A0A3L7I351		SMC2 OS=Cricetulus griseus OX=10029 GN=CgPICR_003065 PE=4 SV=1
-0.162821	-0.313934	-0.266178	-0.27428	-0.134197	-0.0887289	-0.037654	-0.0311289	-0.242312	-0.0672284	-0.473148	-0.187224								0.542165	0.161674	0.660739	A0A3L7I0U7		GBF1 OS=Cricetulus griseus OX=10029 GN=CgPICR_007781 PE=4 SV=1
0.19229	-0.043848	0.212619	0.101722	-0.256991	0.0577525	-0.201026	0.0436687	-0.136197	-0.168985	-0.150577	-0.154788	metabolic process	membrane	RNA binding			+		0.84735	1.97987	0.680733	G3H683	Utp20	Small subunit processome component 20-like OS=Cricetulus griseus OX=10029 GN=I79_005837 PE=4 SV=1
-0.0413475	-0.0429438	0.0395603	0.066699	-0.0409594	-0.309567	-0.00977422	-0.227895	-0.0836468	-0.138502	-0.092842	-0.148012								0.0611786	1.51173	1.84926	G3GY17	Cand1;LOC100768210	Cullin-associated NEDD8-dissociated protein 1 OS=Cricetulus griseus OX=10029 GN=I79_002670 PE=4 SV=1
-0.284047	-0.184237	-0.278706	0.0528345	-0.237737	-0.0478926	-0.107633	0.0680571	0.276397	-0.244576	0.18882	-0.189139		membrane;mitochondrion	metal ion binding					0.6767	0.767354	1.88489	G3HK76	Letm1;LOC100764264	LETM1 and EF-hand domain-containing protein 1, mitochondrial (Fragment) OS=Cricetulus griseus OX=10029 GN=I79_011094 PE=4 SV=1
-0.480779	-0.652422	-0.471538	-0.586489	-0.155481	-0.539794	-0.18394	-0.597359	-0.759746	-0.589559	-0.876046	-0.536961	cell organization and biogenesis;cellular component movement;metabolic process;regulation of biological process;response to stimulus	cytoskeleton	catalytic activity;metal ion binding;motor activity;nucleotide binding;protein binding			+		1.3014	2.19263	1.24065	A0A061IHR2		Rho-associated protein kinase 1 (Fragment) OS=Cricetulus griseus OX=10029 GN=H671_2g6399 PE=3 SV=1
-0.502284	-0.395056	-0.517135	-0.515198	-0.202155	-0.472489	-0.285581	-0.442849	-0.315272	-0.0262241	-0.300698	-0.0192833	regulation of biological process	membrane;proteasome	enzyme regulator activity					0.335026	1.39474	3.09704	A0A061IBI6	LOC100750425;Psmd2	26S proteasome non-ATPase regulatory subunit 2 OS=Cricetulus griseus OX=10029 GN=H671_4g11664 PE=3 SV=1
-0.0130768	-0.107003	0.0202628	-0.0705071	-0.131989	-0.0352888	0.0063105	0.110937	0.165868	-0.10866	-0.0059642	-0.103805								1.18876	0.374135	0.788741	A0A3L7HYW6		VPS13A OS=Cricetulus griseus OX=10029 GN=CgPICR_006671 PE=4 SV=1
0.212063	0.445938	0.0772046	0.434272	0.133742	0.182065	0.241448	0.144789	0.237501	0.31285	0.135339	0.311322					+			1.31274	0.147063	0.875943	A0A3L7HJL7		PRRC2C OS=Cricetulus griseus OX=10029 GN=CgPICR_000777 PE=4 SV=1
0.816928	0.0771999	0.84834	0.110663	-0.0819607	0.353039	-0.122465	0.285337	0.269747	-0.0105019	0.270937	0.0942364	cell organization and biogenesis;response to stimulus		RNA binding		+	+		3.01607	2.06304	1.31215	A0A061IJB5	LOC100763870;Psip1	PC4 and SFRS1-interacting protein-like isoform 2 OS=Cricetulus griseus OX=10029 GN=H671_2g5856 PE=4 SV=1
-0.536869	-0.303204	-0.411287	-0.28193	-0.0584031	0.275576	-0.13617	0.179176	0.104838	-0.447716	0.267203	-0.470629	cell differentiation;metabolic process;regulation of biological process;response to stimulus	cytosol;membrane;mitochondrion;nucleus	catalytic activity;nucleotide binding	Fatty acid degradation;Fatty acid metabolism;Metabolic pathways				0.982077	1.46203	1.80225	G3GYA2	Acadvl;LOC100767527	Very long-chain specific acyl-CoA dehydrogenase, mitochondrial OS=Cricetulus griseus OX=10029 GN=I79_002775 PE=3 SV=1
0.0308742	-0.278922	0.0379916	-0.158515	-0.273149	-0.308573	-0.237849	-0.243054	-0.304371	0.0536679	-0.489675	0.0914451								1.28118	0.193901	1.41751	A0A3L7HC71		DDX1 OS=Cricetulus griseus OX=10029 GN=CgPICR_006450 PE=4 SV=1
0.629265	0.820621	0.614315	0.739086	0.384152	0.877481	0.426452	0.910979	0.449391	0.469447	0.252419	0.480974						+		1.20487	2.51844	0.47525	A0A3L7HUU2		DBN1 OS=Cricetulus griseus OX=10029 GN=CgPICR_010353 PE=4 SV=1
-0.749139	-0.404492	-0.849102	-0.399484	-0.274879	-0.454041	-0.265398	-0.452462	-0.269242	-0.0147295	-0.301221	0.0286656	cell proliferation;metabolic process	cytosol;membrane;nucleus	catalytic activity;nucleotide binding;RNA binding		+	+		1.80936	3.16231	2.07566	G3I478	Ascc3;LOC100762460	Activating signal cointegrator 1 complex subunit 3 OS=Cricetulus griseus OX=10029 GN=I79_018254 PE=4 SV=1
0.018982	0.124134	0.0157785	0.0963402	0.00527006	-0.0990859	-0.0705232	-0.196362	0.0999507	0.0885057	0.141788	0.0867909	metabolic process	nucleus;spliceosomal complex	catalytic activity;DNA binding;nucleotide binding;RNA binding	RNA degradation				1.65854	0.692673	0.59608	A0A061ICN7	Skiv2l2	Superkiller viralicidic activity 2-like 2 OS=Cricetulus griseus OX=10029 GN=H671_2g6766 PE=4 SV=1
-0.040166	-0.113262	-0.0609294	-0.189058	0.0197344	-0.232792	-0.0693636	-0.162407	-0.0390452	-0.0515994	-0.0932331	-0.0394202	metabolic process		RNA binding					0.90433	1.03093	0.271674	A0A061I3R4		Myelin expression factor 2 OS=Cricetulus griseus OX=10029 GN=H671_5g13702 PE=4 SV=1
0.586043	0.368586	0.581792	0.379552	0.287738	0.181025	0.246821	0.0840682	0.392692	0.151341	0.408658	0.140994			metal ion binding		+			3.10545	0.904356	2.85569	G3GUG1	LOC100761805;Nup153	Nuclear pore complex protein Nup153 OS=Cricetulus griseus OX=10029 GN=I79_001320 PE=4 SV=1
0.4348	0.360205	0.467957	0.242209	0.105272	0.780181	0.0899657	0.615836	0.61707	0.219683	0.773341	0.19793			protein binding			+		0.873257	1.73576	1.59669	G3I0Q0	Cald1;LOC100763421	Non-muscle caldesmon OS=Cricetulus griseus OX=10029 GN=I79_016939 PE=4 SV=1
-0.607403	-0.0507251	-0.574653	-0.0795156	-0.0140868	0.127708	0.025587	0.109138	0.0746326	-0.248137	0.162951	-0.310982	metabolic process;regulation of biological process		catalytic activity;motor activity;nucleotide binding;protein binding		+			2.76591	1.44646	1.74443	G3HQI8		Myosin-Vb OS=Cricetulus griseus OX=10029 GN=I79_013090 PE=3 SV=1
0.590564	0.111293	0.626141	0.141909	0.146504	0.21286	0.172408	0.164701	-0.344768	-0.132173	-0.137937	-0.11961			RNA binding		+			2.62623	0.4026	0.419005	A0A061I7Q1		Heterogeneous nuclear ribonucleoprotein Q isoform 2 OS=Cricetulus griseus OX=10029 GN=H671_4g13231 PE=4 SV=1
-1.02122	0.0260893	-0.489966	-0.0486488	0.158989	0.61728	-0.0386019	0.0316888	-0.189946	-0.0709009	0.257575	0.169471	regulation of biological process							0.962398	0.316495	0.0191012	G3HXV9	Gbf1	Golgi-specific brefeldin A-resistance guanine nucleotide exchange factor 1 OS=Cricetulus griseus OX=10029 GN=I79_015874 PE=4 SV=1
0.885515	0.132513	0.886037	0.134308	0.0929976	0.760084	0.0783023	0.824487	0.512622	0.519508	0.405509	0.495941	metabolic process;regulation of biological process;response to stimulus	nucleus	catalytic activity;DNA binding;metal ion binding;nucleotide binding	Apoptosis;Base excision repair	+	+		5.81167	2.66202	0.329278	Q9R152	Parp;Parp1	Poly [ADP-ribose] polymerase 1 OS=Cricetulus griseus OX=10029 GN=PARP1 PE=2 SV=3
-0.747854	-0.557211	-0.313372	-0.23917	-0.411767	-0.569371	-0.523295	-0.718893	-0.785931	-0.0913391	-0.757463	-0.140118							+	0.172955	0.701577	2.73328	A0A3L7IAV7		Tubulin alpha chain (Fragment) OS=Cricetulus griseus OX=10029 GN=CgPICR_000155 PE=3 SV=1
0.0712584	0.335258	0.043808	0.324247	0.209889	-0.255309	0.0737781	-0.305326	-0.817289	0.0442647	-0.312709	-0.196525			protein binding		+	+		2.53192	1.54891	0.652802	G3GS70	Ipo5;LOC100764714	Importin-5 OS=Cricetulus griseus OX=10029 GN=I79_000383 PE=4 SV=1
0.122652	0.0015355	0.215632	0.158243	-0.00402165	0.0576363	-0.0341023	0.198361	0.107345	0.165967	-0.0871696	0.245702			protein binding					0.365958	0.750408	0.691208	A0A061IF71		Tight junction protein ZO-2 OS=Cricetulus griseus OX=10029 GN=H671_3g8589 PE=3 SV=1
0.220973	0.117528	0.280648	0.180141	-0.0599108	-0.241741	-0.0143529	-0.216491	-0.285185	0.153109	-0.324895	0.165576	cell organization and biogenesis;metabolic process;regulation of biological process	cytoplasm	protein binding;RNA binding					0.846432	1.74691	2.69849	A0A061IEX0		Eukaryotic translation initiation factor 3 subunit A OS=Cricetulus griseus OX=10029 GN=EIF3A PE=3 SV=1
-0.00505309	-0.0461288	0.799406	0.512259	-0.156969	0.239291	-0.111617	0.204497	0.295568	-0.0369154	-0.0422283	0.696165						+		0.113856	2.19538	0.177205	A0A3L7HV34		NUP153 OS=Cricetulus griseus OX=10029 GN=CgPICR_010445 PE=4 SV=1
-0.626182	0.210796	-0.546838	0.167375	0.203692	0.0913267	0.234029	0.0496636	0.0941267	-0.210977	0.0392466	-0.206475	cell differentiation;cell organization and biogenesis;cellular component movement;defense response;metabolic process;regulation of biological process;response to stimulus;transport	endoplasmic reticulum;Golgi	protein binding		+			2.47074	1.53961	2.00674	G3GS63	Tmf1	TATA element modulatory factor OS=Cricetulus griseus OX=10029 GN=CgPICR_011173 PE=4 SV=1
0.442346	0.559078	0.344774	0.500739	0.150242	0.210897	0.237738	0.119405	0.00587944	0.306555	0.0262099	0.264742								0.858349	0.159041	2.13354	A0A3L7HX36		TJP1 OS=Cricetulus griseus OX=10029 GN=CgPICR_009272 PE=3 SV=1
0.581516	-0.117183	0.778777	-0.133623	0.0406713	0.727835	0.120716	0.858946	0.53571	0.525032	0.371437	0.393072	metabolic process	nucleus	catalytic activity;DNA binding;metal ion binding;nucleotide binding		+	+		1.83086	1.94249	0.0162583	G3HV73	Parp;Parp1	Poly [ADP-ribose] polymerase OS=Cricetulus griseus OX=10029 GN=I79_014850 PE=4 SV=1
-1.1067	0.325928	-0.996583	0.354917	0.238056	-0.629408	0.363559	-0.661418	-0.17343	-0.158394	-0.144189	-0.144834		cytoplasm			+	+		2.77765	2.33241	0.155569	A0A061IB55	Mvp	Major vault protein OS=Cricetulus griseus OX=10029 GN=H671_3g9035 PE=4 SV=1
-0.392236	-0.296462	-0.386332	0.153951	-0.446288	-0.932962	0.0616779	-1.6566	-1.48063	-0.00586033	0.402515	-0.266304								0.532486	0.885638	0.147002	A0A3L7HPH9		PDCD6IP OS=Cricetulus griseus OX=10029 GN=CgPICR_014585 PE=4 SV=1
0.219612	-0.0115928	0.189993	-0.156751	0.0461463	-0.0752717	-0.0356494	-0.178576	-0.0982541	0.0643644	0.333864	-0.0956698								1.2228	0.73834	0.206926	A0A3L7HIM4		HNRNPU OS=Cricetulus griseus OX=10029 GN=CgPICR_010161 PE=4 SV=1
0.447592	0.154113	0.480097	0.128876	0.110088	0.155662	0.0784844	0.136974	-0.00078867	0.0553475	-0.00189977	0.0711175	transport		protein binding;structural molecule activity		+			2.39257	0.977982	1.83403	G3GSW3	Copb2	Coatomer subunit beta OS=Cricetulus griseus OX=10029 GN=I79_000735 PE=4 SV=1
-0.675262	-0.508182	-0.643114	-0.467363	-0.456259	-0.767946	-0.464652	-0.779349	-0.735665	-0.0695248	-0.696928	-0.144844	cell organization and biogenesis	cytoplasm;cytoskeleton;nucleus	catalytic activity;nucleotide binding;protein binding;structural molecule activity	Gap junction;Phagosome	+	+		1.65352	3.29196	2.31885	P69893	LOC100689088;Tubb;Tubb5	Tubulin beta-5 chain OS=Cricetulus griseus OX=10029 GN=TUBB5 PE=1 SV=1
-0.186303	-0.246358	-0.236155	-0.122987	0.120535	-0.137806	0.0905391	-0.203198	0.00502963	0.140085	0.10745	0.16733	metabolic process;transport	membrane	catalytic activity;nucleotide binding			+		0.137653	1.78091	0.68353	A0A061HUL7		Glucose-6-phosphate 1-dehydrogenase OS=Cricetulus griseus OX=10029 GN=H671_xg20764 PE=3 SV=1
0.307489	-0.00125215	0.316618	0.114632	-0.175806	-0.0191737	-0.10174	0.0724745	0.0351219	-0.0883111	-0.00765233	-0.0311566								1.31789	0.971042	0.754986	A0A3L7HDH5		NUP188 OS=Cricetulus griseus OX=10029 GN=CgPICR_012501 PE=4 SV=1
-0.59579	0.370425	-0.63409	0.432799	-0.0749407	0.207764	-0.0271416	0.22662	0.458851	0.536145	0.435713	0.510497	regulation of biological process;response to stimulus	membrane	protein binding		+	+		2.8882	2.04336	1.31954	G3HHR9	Itgav	Integrin alpha-V OS=Cricetulus griseus OX=10029 GN=I79_010178 PE=3 SV=1
0.355379	-0.126556	0.374107	-0.0969048	0.126587	0.225075	0.139932	0.274815	0.183558	0.0627804	0.0886336	0.0230457	metabolic process	cytosol;endoplasmic reticulum;membrane	catalytic activity;RNA binding	Metabolic pathways;N-Glycan biosynthesis;Protein processing in endoplasmic reticulum	+			2.86913	1.34289	0.674002	G3HID0	Rpn1	Dolichyl-diphosphooligosaccharide--protein glycosyltransferase subunit 1 OS=Cricetulus griseus OX=10029 GN=I79_010390 PE=3 SV=1
1.19834	0.212791	1.21251	0.311256	0.0680943	0.236254	0.115436	0.25487	0.248999	0.120957	0.0140695	0.132036			protein binding;RNA binding		+			2.5578	1.58042	0.0133519	G3I877	Stip1	Stress-induced-phosphoprotein 1 OS=Cricetulus griseus OX=10029 GN=I79_019739 PE=4 SV=1
0.316598	-0.159057	0.295643	-0.0942669	-0.00671104	0.44431	0.0287676	0.429594	-0.125957	-0.453809	-0.150772	-0.419793	metabolic process	membrane;mitochondrion	catalytic activity	Butanoate metabolism;Carbon metabolism;Fatty acid degradation;Fatty acid metabolism;Glyoxylate and dicarboxylate metabolism;Lysine degradation;Metabolic pathways;Propanoate metabolism;Pyruvate metabolism;Synthesis and degradation of ketone bodies;Terpenoid backbone biosynthesis;Tryptophan metabolism;Valine, leucine and isoleucine degradation	+	+		2.21239	2.69317	2.30631	G3I0C8	Acat1	Acetyl-CoA acetyltransferase, mitochondrial OS=Cricetulus griseus OX=10029 GN=I79_016807 PE=3 SV=1
0.15629	0.373369	0.140099	0.49159	0.285107	0.366839	0.334576	0.468435	0.672787	0.256332	0.434674	0.300808	cell differentiation;cell organization and biogenesis;metabolic process;regulation of biological process;response to stimulus	membrane;mitochondrion	antioxidant activity;catalytic activity;metal ion binding;nucleotide binding;protein binding	Amyotrophic lateral sclerosis (ALS);Carbon metabolism;FoxO signaling pathway;Glyoxylate and dicarboxylate metabolism;Longevity regulating pathway;Longevity regulating pathway - multiple species;Peroxisome;Tryptophan metabolism	+			1.38371	0.70634	0.820899	G3GYY6	Cat	Catalase OS=Cricetulus griseus OX=10029 GN=I79_003036 PE=3 SV=1
-0.318461	0.062132	-0.348339	0.00433741	-0.0491038	0.128032	0.0341493	0.140039	-0.0854664	-0.22312	-0.0709791	-0.233585	cell organization and biogenesis;metabolic process	membrane;mitochondrion	catalytic activity	Alzheimer's disease;Huntington's disease;Metabolic pathways;Non-alcoholic fatty liver disease (NAFLD);Oxidative phosphorylation;Parkinson's disease	+			2.10898	1.10725	2.45295	G3HDL7	LOC100754223;Ndufs1	NADH-ubiquinone oxidoreductase 75 kDa subunit, mitochondrial OS=Cricetulus griseus OX=10029 GN=I79_008602 PE=3 SV=1
0.895966	0.223315	0.867329	0.216495	0.00129978	0.238241	0.0459366	0.273416	0.356018	0.144389	0.321109	0.0956087	cell organization and biogenesis;metabolic process;regulation of biological process		catalytic activity;RNA binding		+	+		3.30592	1.83429	1.73719	G3GUM9	Nop2	Putative ribosomal RNA methyltransferase NOP2 OS=Cricetulus griseus OX=10029 GN=I79_001394 PE=3 SV=1
0.254545	0.0644704	0.30919	0.151068	-0.0626175	0.334219	-0.0129499	0.426514	0.0939723	0.157877	-0.162396	0.181646	cell organization and biogenesis	cytoskeleton	protein binding;structural molecule activity	Tight junction		+		1.11538	1.814	0.595252	A0A061IIW3	Epb4.1l2;Epb41l2	Band 4.1-like protein 2 OS=Cricetulus griseus OX=10029 GN=H671_2g6045 PE=4 SV=1
0.270876	0.10261	0.296806	0.170816	-0.14405	0.150826	-0.073083	0.228876	0.55356	0.0625409	0.322348	0.0892571								1.24914	1.52507	1.04749	A0A3L7HMT6		SON OS=Cricetulus griseus OX=10029 GN=CgPICR_016338 PE=4 SV=1
0.23399	0.17855	0.460932	0.0659476	0.0687056	0.00733667	0.0424479	-0.0665417	0.0150842	0.253314	0.151457	0.168757	cell organization and biogenesis;metabolic process;response to stimulus;transport	chromosome	nucleotide binding;protein binding;transporter activity					0.662765	0.790772	0.598118	G3IIZ6	LOC100759387;Smc3	Structural maintenance of chromosomes protein 3 OS=Cricetulus griseus OX=10029 GN=I79_023826 PE=4 SV=1
0.0353022	-0.193975	0.11722	-0.114475	-0.237222	-0.0517111	-0.180702	-0.0416964	0.316677	0.0244723	0.197028	0.071289								1.25024	1.52447	1.08134	G3HM82	Pds5b	Sister chromatid cohesion protein PDS5-like B OS=Cricetulus griseus OX=10029 GN=I79_011831 PE=4 SV=1
-0.0831194	-0.141855	-0.102001	-0.269154	0.0809707	-0.525322	0.0672778	-0.532497	-0.524167	-0.0752362	-0.305529	-0.0999374	metabolic process	cytoplasm	nucleotide binding;protein binding			+		0.655022	3.78448	1.01382	G3HG83	Cct3;LOC100755267	T-complex protein 1 subunit gamma OS=Cricetulus griseus OX=10029 GN=I79_009604 PE=3 SV=1
0.379298	0.183122	0.442279	0.19997	-0.135704	0.145185	-0.0853511	0.114978	0.110366	0.0529202	0.218798	0.0754041	metabolic process	spliceosomal complex	catalytic activity;DNA binding;nucleotide binding		+	+		1.66959	1.8367	0.674877	G3H5P9	Aqr	RNA helicase aquarius OS=Cricetulus griseus OX=10029 GN=I79_005635 PE=3 SV=1
-0.468552	-0.142328	-0.493721	-0.0889682	0.0593529	-0.672046	0.0411424	-0.554481	-0.143139	0.0836611	-0.167564	0.014841	cell organization and biogenesis;metabolic process;regulation of biological process;transport	cytoplasm;cytosol;endosome;nucleus	catalytic activity;protein binding		+	+		2.19035	2.1001	1.51709	G3HKR3	Ptpn23	Tyrosine-protein phosphatase non-receptor type 23 OS=Cricetulus griseus OX=10029 GN=I79_011292 PE=4 SV=1
0.319486	0.131831	0.29564	0.127836	-0.0186225	0.0742195	0.00854676	0.0692434	0.141407	-0.199963	0.120839	0.075965			protein binding		+			2.33773	1.51043	0.5265	G3IDJ2	Nup214	Nuclear pore complex protein Nup214 OS=Cricetulus griseus OX=10029 GN=I79_021774 PE=4 SV=1
-0.0110045	-0.0670519	-0.13098	0.0385789	-0.0110312	0.129381	0.133668	0.276297	0.238707	-0.0778275	-0.0589552	0.0198527								0.258637	0.517798	0.278033	A0A3L7IP82		PSAP OS=Cricetulus griseus OX=10029 GN=CgPICR_018903 PE=4 SV=1
0.38547	0.0560732	0.494798	0.139905	-0.156385	0.116039	-0.142166	0.118823	0.171755	-0.141432	0.0622292	-0.0829181					+	+		1.41765	3.13257	1.17916	A0A3L7HMN4		URB1 (Fragment) OS=Cricetulus griseus OX=10029 GN=CgPICR_016321 PE=4 SV=1
-0.0830107	-0.0829393	-0.0510205	-0.0487051	-0.0112065	-0.439638	0.0441102	-0.405575	-0.342784	-0.0373	-0.317306	-0.0719222	metabolic process;regulation of biological process;response to stimulus;transport	cytoplasm;cytosol	nucleotide binding;protein binding;RNA binding			+		0.0159221	2.26531	2.21937	G3H7K5	Cct5;LOC100757108	CCT5 OS=Cricetulus griseus OX=10029 GN=CgPICR_008840 PE=3 SV=1
-0.0177621	0.389618	-0.0339031	0.326057	-0.0396737	0.285461	-0.0578194	0.168502	0.686192	0.408379	0.664784	0.419776		cytoplasm;cytoskeleton	protein binding		+			2.14119	1.36544	2.66859	A0A061I677		Microtubule-associated protein (Fragment) OS=Cricetulus griseus OX=10029 GN=H671_4g12678 PE=4 SV=1
0.0896931	-0.31782	0.0750084	-0.255886	-0.121554	-0.529865	-0.0874939	-0.623439	-0.379278	-0.416523	-0.197129	-0.417198	cellular homeostasis;metabolic process		catalytic activity;nucleotide binding	Amino sugar and nucleotide sugar metabolism;Carbohydrate digestion and absorption;Carbon metabolism;Central carbon metabolism in cancer;Fructose and mannose metabolism;Galactose metabolism;Glycolysis / Gluconeogenesis;HIF-1 signaling pathway;Insulin signaling pathway;Metabolic pathways;Neomycin, kanamycin and gentamicin biosynthesis;Starch and sucrose metabolism;Type II diabetes mellitus	+	+		2.13379	1.96101	0.532709	G3H6T5	Hk1;LOC100765413	Hexokinase-1 OS=Cricetulus griseus OX=10029 GN=I79_006054 PE=3 SV=1
-1.13645	-0.224067	-1.16978	-0.181215	-0.0320301	-0.445627	0.0187293	-0.370874	-0.238797	-0.24988	-0.295997	-0.346063	regulation of biological process;response to stimulus;transport	membrane	catalytic activity;enzyme regulator activity;metal ion binding;nucleotide binding;transporter activity		+	+		3.08904	1.90587	0.194102	A0A061INW5		Cation-transporting ATPase OS=Cricetulus griseus OX=10029 GN=H671_1g1170 PE=3 SV=1
0.537395	-0.168084	0.719294	-0.0226964	-0.141141	0.0241251	-0.0889053	0.00220674	0.159043	0.122573	0.134551	0.102277	metabolic process;regulation of biological process		DNA binding;RNA binding		+			1.60349	1.34186	0.787195	G3IGH6	Supt6h	Transcription elongation factor spt6 OS=Cricetulus griseus OX=10029 GN=I79_022891 PE=3 SV=1
-0.110148	-0.186937	-0.0469666	-0.152604	-0.0527983	0.0108967	-0.0750313	-0.0203458	-0.584175	-0.619673	-0.527835	-0.619163	metabolic process	cytoplasm;cytosol;mitochondrion	catalytic activity;nucleotide binding;protein binding;RNA binding					0.897758	1.04167	0.814606	G3HXX8	Aldh18a1	Delta-1-pyrroline-5-carboxylate synthase OS=Cricetulus griseus OX=10029 GN=H671_3g8921 PE=3 SV=1
0.641342	-0.284105	0.623962	-0.30197	0.0265341	0.307672	-0.0320216	0.340422	0.303681	0.294426	0.284407	0.264624	regulation of biological process;response to stimulus;transport	endoplasmic reticulum;membrane	receptor activity;signal transducer activity;transporter activity		+	+		3.74187	1.98406	0.301695	G3H344	Itpr1	Inositol 1,4,5-trisphosphate receptor type 1 OS=Cricetulus griseus OX=10029 GN=I79_004653 PE=4 SV=1
-0.763293	-0.258298	-0.734506	-0.234127	-0.124191	0.230964	-0.17105	0.199883	0.318555	-0.220556	0.359549	-0.253658	metabolic process		catalytic activity;nucleotide binding		+	+	+	2.85544	2.22593	2.68105	A0A061IJV6		Long-chain specific acyl-CoA dehydrogenase OS=Cricetulus griseus OX=10029 GN=H671_2g5662 PE=3 SV=1
-0.0693179	-0.199267	0.947304	-0.499217	0.265506	-0.172335	0.164494	0.289506	0.123951	0.735702	0.212383	-0.0908908								0.560178	0.239428	0.127143	A0A3L7I7Y9		MACF1 OS=Cricetulus griseus OX=10029 GN=CgPICR_007057 PE=4 SV=1
0.657019	-0.220737	0.648595	-0.280601	0.08566	-0.228804	-0.0524855	-0.209331	-0.317259	-0.0130607	-0.339316	-0.0121336	metabolic process	membrane;mitochondrion	catalytic activity;protein binding	Antifolate resistance;Metabolic pathways;One carbon pool by folate;Purine metabolism	+			2.95176	1.11034	2.9135	G3I1V4	Atic	Bifunctional purine biosynthesis protein PURH OS=Cricetulus griseus OX=10029 GN=I79_017373 PE=3 SV=1
1.00215	0.14301	1.15307	0.266058	0.0444565	1.69318	-0.0298156	1.44136	1.44176	1.20776	1.68598	1.37707	metabolic process	membrane	catalytic activity;metal ion binding		+	+		1.91332	2.15448	0.679356	G3H559	Man2a1	Alpha-mannosidase OS=Cricetulus griseus OX=10029 GN=I79_005430 PE=3 SV=1
0.206779	0.736484	0.221826	0.791871	0.493715	0.619534	0.556343	0.576495	0.33452	0.582067	0.439866	0.566838		membrane			+			2.56661	0.71062	1.14181	G3H902	Ptgfrn	Prostaglandin F2 receptor negative regulator OS=Cricetulus griseus OX=10029 GN=I79_006863 PE=4 SV=1
0.711118	0.271926	0.710512	0.316469	0.0159826	0.199849	-0.0294666	0.189968	0.303159	0.110674	0.21812	0.0853968					+	+		2.54575	1.88471	1.17377	A0A3L7H5V4		HNRNPL (Fragment) OS=Cricetulus griseus OX=10029 GN=CgPICR_018645 PE=4 SV=1
0.166492	0.316677	0.165557	0.438731	0.0264204	0.496155	0.0587853	0.454268	0.630931	0.37059	0.762265	0.309603	cell organization and biogenesis;metabolic process;regulation of biological process;response to stimulus	cytoplasm;nucleus	DNA binding;protein binding	Hepatitis B;Nucleotide excision repair;Ubiquitin mediated proteolysis;Viral carcinogenesis		+		1.1307	2.42921	1.41053	G3II69	Ddb1;LOC100764133	DNA damage-binding protein 1 OS=Cricetulus griseus OX=10029 GN=I79_023537 PE=4 SV=1
0.628652	-0.296125	0.585552	-0.329329	-0.120482	0.502851	-0.214267	0.483565	0.18303	-0.351233	0.0418568	-0.353457			protein binding		+	+		3.05875	2.28307	1.65168	A0A061I6L5		Import receptor subunit TOM70-like protein OS=Cricetulus griseus OX=10029 GN=H671_4g12379 PE=4 SV=1
-0.0758877	-0.115194	-0.115654	-0.0694085	0.0402508	-0.440588	0.017251	-0.467869	-0.481366	-0.126205	-0.424814	-0.134773						+		0.0365162	2.8659	2.10972	A0A3L7H828		T-complex protein 1 subunit eta (Fragment) OS=Cricetulus griseus OX=10029 GN=CgPICR_021291 PE=3 SV=1
-0.120382	-0.207984	-0.119017	-0.171475	-0.0853652	0.0674582	-0.0671492	0.0532304	-0.0288544	-0.288245	0.069622	-0.305082	metabolic process;regulation of biological process;transport	membrane;mitochondrion	catalytic activity;nucleotide binding;protein binding;RNA binding;transporter activity					1.20901	2.14986	1.62095	A0A061ICE4	Atp5a1;LOC100770431	ATP synthase subunit alpha OS=Cricetulus griseus OX=10029 GN=CgPICR_017589 PE=3 SV=1
-0.656292	0.465878	-0.509052	0.412774	0.487917	-0.315964	0.564564	-0.101582	0.297642	0.389267	0.0833407	0.387056					+	+		2.2356	1.63532	0.685326	A0A3L7IFH6		NOTCH2 (Fragment) OS=Cricetulus griseus OX=10029 GN=CgPICR_014502 PE=4 SV=1
-0.768491	-0.555119	-0.864644	-0.607431	-0.467226	-0.829107	-0.519826	-0.761198	-0.606058	-0.0600061	-0.507482	-0.0730591						+		1.30036	1.70601	1.99442	A0A3L7IAT1		Tubulin alpha chain (Fragment) OS=Cricetulus griseus OX=10029 GN=CgPICR_000157 PE=3 SV=1
-0.0673447	-0.0236826	-0.148755	-0.01686	-0.29614	-0.31963	-0.241328	-0.289898	0.267472	0.23792	0.183081	0.327831								0.783401	0.435045	0.347924	A0A3L7IJ64		PDS5A OS=Cricetulus griseus OX=10029 GN=CgPICR_008448 PE=4 SV=1
0.0747786	-0.228956	0.110982	-0.145436	-0.117969	0.353817	-0.142698	0.402735	0.0642041	-0.408249	-0.0608779	-0.4341	metabolic process;regulation of biological process	cytoplasm	catalytic activity;nucleotide binding;RNA binding		+	+		1.59506	2.53894	1.65641	G3GRD8	Iars2;LOC100758227	Isoleucyl-tRNA synthetase, mitochondrial OS=Cricetulus griseus OX=10029 GN=I79_000083 PE=4 SV=1
0.214666	-0.171528	0.262938	-0.100917	-0.050786	0.431413	-0.000390023	0.454606	0.0897713	0.0505372	-0.0311785	0.0264044	regulation of biological process;response to stimulus;transport	membrane	catalytic activity;nucleotide binding;transporter activity		+	+		1.89427	2.45771	0.0479932	G3GS82	Abcc4;LOC100766754	Multidrug resistance-associated protein 4 (Fragment) OS=Cricetulus griseus OX=10029 GN=I79_000397 PE=4 SV=1
0.77462	0.423974	0.635685	0.194105	0.32716	0.520867	0.346231	0.628411	0.78808	0.440583	0.738729	0.413205	cell organization and biogenesis;metabolic process;regulation of biological process;transport	membrane;mitochondrion	catalytic activity;protein binding	Metabolic pathways;Peroxisome;PPAR signaling pathway;Primary bile acid biosynthesis				1.00749	1.31115	2.15749	G3GW11	Scp2	Non-specific lipid-transfer protein OS=Cricetulus griseus OX=10029 GN=I79_001919 PE=3 SV=1
-0.605979	-0.336853	-0.560192	-0.343298	-0.100303	-0.3246	-0.154713	-0.394139	-0.64314	-0.131914	-0.616946	-0.153302			catalytic activity;motor activity;nucleotide binding		+		+	2.04916	1.46351	2.92042	A0A061I510		Myosin-VI-like protein OS=Cricetulus griseus OX=10029 GN=H671_4g13350 PE=3 SV=1
0.232478	-0.283294	0.425406	-0.357724	-0.181494	-0.436339	-0.228295	-0.487332	-0.198945	0.24613	-0.122476	0.234589					+	+		1.61224	1.75295	2.03776	A0A3L7HL04		HSP90AA1 OS=Cricetulus griseus OX=10029 GN=CgPICR_019896 PE=3 SV=1
-0.913197	-0.355008	-0.844832	-0.278527	-0.191309	-0.585449	-0.139246	-0.560192	-0.246075	0.0556937	-0.297236	0.061102	metabolic process		catalytic activity		+	+		2.08515	2.30083	2.22045	G3GSH2	Usp9x	Putative ubiquitin carboxyl-terminal hydrolase FAF-X OS=Cricetulus griseus OX=10029 GN=I79_000586 PE=3 SV=1
0.115984	0.290159	0.0613793	0.288827	0.0360488	0.0650759	0.0795468	0.133577	0.467318	0.14821	0.457216	0.187156		nucleus			+			1.74477	0.383331	2.3343	G3I935		YLP motif-containing protein 1 OS=Cricetulus griseus OX=10029 GN=I79_020077 PE=4 SV=1
-0.389768	-0.0448609	-0.394663	-0.00467302	0.0630627	-0.364335	0.0978222	-0.404898	-0.407533	-0.219405	-0.587646	-0.217581					+	+		2.51984	2.48382	1.04454	A0A3L7H722		DCTN1 OS=Cricetulus griseus OX=10029 GN=CgPICR_013767 PE=4 SV=1
-0.134514	0.164704	-0.130969	0.227598	0.0429784	0.313644	0.115219	0.261097	-0.0345401	0.0892649	0.0334417	-0.00442018					+			2.0435	1.36609	0.271519	A0A3L7IET9		Calcium-transporting ATPase OS=Cricetulus griseus OX=10029 GN=CgPICR_015717 PE=3 SV=1
0.537284	0.21697	0.473902	0.193266	0.0833358	0.095313	0.0969982	0.0964089	0.401249	0.0418967	0.417253	0.106888					+			1.90506	0.306757	2.00696	G3HRE2	Acin1	Apoptotic chromatin condensation inducer in the nucleus OS=Cricetulus griseus OX=10029 GN=I79_013410 PE=4 SV=1
-0.148527	-0.11654	-0.112559	-0.123026	0.0470237	-0.504388	0.0474798	-0.498771	-0.396737	-0.00705242	-0.298491	-0.108951	metabolic process;regulation of biological process;transport	cytoplasm;cytoskeleton;Golgi	nucleotide binding;protein binding;RNA binding			+		0.210687	4.57908	1.26081	P18279	Tcp1	T-complex protein 1 subunit alpha OS=Cricetulus griseus OX=10029 GN=TCP1 PE=2 SV=1
0.371677	-0.132895	0.450963	-0.023486	-0.143686	-0.11877	-0.030097	-0.234172	-0.20754	-0.219005	-0.138706	-0.20026					+			1.73236	0.415877	0.383318	A0A3L7HAJ6		TBL3 OS=Cricetulus griseus OX=10029 GN=CgPICR_010521 PE=4 SV=1
0.556273	0.139519	0.698991	0.266028	0.0373133	0.617459	0.0100392	0.364014	0.605679	0.615765	0.53046	0.558618					+			1.32916	1.17352	0.139789	A0A3L7HGM3		RIF1 OS=Cricetulus griseus OX=10029 GN=CgPICR_004718 PE=4 SV=1
0.573535	0.666119	0.717231	0.79881	0.616593	1.03333	0.572449	0.888424	0.52181	0.49927	0.479601	0.599516	cell organization and biogenesis;regulation of biological process	cytoskeleton	metal ion binding;protein binding					0.330516	1.39597	0.332424	G3HX69	Lima1	LIM domain and actin-binding protein 1 OS=Cricetulus griseus OX=10029 GN=I79_015588 PE=4 SV=1
0.724198	0.663186	0.443627	-0.158161	-0.0717278	0.355157	-0.019308	0.0162458	0.211174	0.116159	0.0437214	0.106915	cell organization and biogenesis;metabolic process;regulation of biological process	nucleus	catalytic activity;DNA binding;metal ion binding;protein binding					0.279951	0.508749	0.0619688	G3I5S4	Kmt2a;Mll1	Histone-lysine N-methyltransferase OS=Cricetulus griseus OX=10029 GN=I79_018830 PE=3 SV=1
-0.379273	0.139708	-0.409381	0.243968	-0.00657472	0.370624	0.0847377	0.463693	0.294113	0.0545818	0.123794	0.183419					+	+		2.07262	1.54564	0.311368	A0A3L7IMA5		ABCC1 (Fragment) OS=Cricetulus griseus OX=10029 GN=CgPICR_004904 PE=4 SV=1
-0.621821	-0.281856	-0.288849	-0.396989	-0.0725121	-0.291604	-0.18116	-0.811827	-1.16954	-0.124081	-0.331286	-0.231542								0.237961	0.600418	0.511241	A0A3L7HT59		MYO6 OS=Cricetulus griseus OX=10029 GN=CgPICR_005143 PE=3 SV=1
-0.222383	-0.112824	-0.24189	-0.0993022	-0.00406649	-0.327846	0.0551576	-0.284865	-0.441282	0.262571	-0.4021	0.255637					+	+	+	2.05825	1.92316	3.06907	A0A3L7GMY9		FLII OS=Cricetulus griseus OX=10029 GN=CgPICR_003791 PE=4 SV=1
-0.344816	-0.245894	-0.20574	-0.206554	-0.160829	-0.417593	-0.178031	-0.371924	-0.34295	0.0431443	-0.41716	0.0604916						+		0.246197	1.93839	2.11377	A0A061I9G1		CCR4-NOT transcription complex subunit 1 isoform 1 OS=Cricetulus griseus OX=10029 GN=H671_3g9300 PE=4 SV=1
0.27116	0.102957	0.284773	0.125331	-0.158644	0.156152	-0.0939274	0.256117	0.623174	0.10047	0.396582	0.134561		nucleus;spliceosomal complex	catalytic activity;DNA binding;nucleotide binding;RNA binding	Spliceosome	+	+		2.19869	1.51403	1.12085	G3I6K0	Ddx23;LOC100767790	DDX23 OS=Cricetulus griseus OX=10029 GN=CgPICR_000142 PE=4 SV=1
-0.0315314	-0.191222	-0.00984859	0.0293626	-0.0880995	0.157981	-0.0468197	0.197828	0.0571975	-0.321534	-0.17278	-0.276713	metabolic process	mitochondrion;organelle lumen	catalytic activity;protein binding	Carbon metabolism;Citrate cycle (TCA cycle);Glycolysis / Gluconeogenesis;Metabolic pathways;Pyruvate metabolism		+		0.192986	1.87304	0.755528	G3H2H5	Dlat	Acetyltransferase component of pyruvate dehydrogenase complex OS=Cricetulus griseus OX=10029 GN=H671_4g12054 PE=3 SV=1
-0.174934	-0.0894527	-0.153105	-0.121796	0.0339605	-0.23728	-0.0229434	-0.254305	-0.261175	-0.106895	-0.311172	-0.115538	cell organization and biogenesis;metabolic process;regulation of biological process	cytoplasm	catalytic activity;nucleotide binding			+		1.01842	1.86392	1.69068	A0A061IM03		Valyl-tRNA synthetase-like protein OS=Cricetulus griseus OX=10029 GN=H671_1g2778 PE=3 SV=1
0.201329	0.048252	0.169674	-0.0045004	-0.126359	-0.0667086	-0.147642	-0.166193	-0.11913	-0.0472098	0.0600319	0.0218982			catalytic activity;motor activity;structural molecule activity					1.47402	0.139466	0.0572286	A0A061IEC2		Prelamin-A/C-like isoform 2 OS=Cricetulus griseus OX=10029 GN=H671_2g6350 PE=3 SV=1
-0.192725	-0.457957	-0.183821	-0.563991	-0.188817	-0.602335	-0.277781	-0.578032	-0.751164	-0.234916	-0.632618	-0.309646					+	+		1.58301	1.78814	1.57238	A0A3L7GP57		EIF4A1 OS=Cricetulus griseus OX=10029 GN=CgPICR_003679 PE=3 SV=1
-0.325538	-0.346852	-0.333241	-0.297808	-0.153569	-0.563528	-0.172007	-0.433942	-0.270557	-0.139215	-0.435224	-0.172538	cell organization and biogenesis;response to stimulus;transport	cytoplasm;endoplasmic reticulum	protein binding;RNA binding	Protein export				0.0953665	1.44468	0.842734	A0A061IR05	LOC100760440;Srp72	Signal recognition particle subunit SRP72 OS=Cricetulus griseus OX=10029 GN=CgPICR_008529 PE=3 SV=1
-0.764295	0.348288	-0.659512	0.327717	0.176331	-0.57583	0.218422	-0.531426	-0.231424	0.1626	-0.195831	0.0955363	cell organization and biogenesis;transport	membrane	catalytic activity;nucleotide binding;transporter activity	ABC transporters;Bile secretion;MicroRNAs in cancer	+	+		2.58903	2.78117	1.91902	P21448	Abcb1;Abcb1a	Multidrug resistance protein 1 OS=Cricetulus griseus OX=10029 GN=ABCB1 PE=1 SV=2
-0.307227	-0.418644	-0.342964	-0.407914	-0.0082474	-0.069334	-0.0202904	-0.102359	0.0937519	-0.184602	0.14229	-0.220741	metabolic process	membrane	protein binding					1.37714	1.25697	2.05627	G3HPU1	Asph	Aspartyl/asparaginyl beta-hydroxylase (Fragment) OS=Cricetulus griseus OX=10029 GN=I79_012811 PE=4 SV=1
0.150537	-0.132969	0.0686054	-0.338036	-0.137533	-0.0221835	-0.154179	-0.298157	0.031643	0.0614424	0.175556	0.00501352								1.05092	0.0329304	0.338494	A0A3L7HQG9		PDS5B OS=Cricetulus griseus OX=10029 GN=CgPICR_011787 PE=4 SV=1
-0.124338	0.292408	-0.20231	0.271481	0.39166	-0.120243	0.380393	-0.134895	-0.105752	0.040288	-0.0626287	0.0614595	metabolic process;regulation of biological process	membrane	catalytic activity	Metabolic pathways;Steroid biosynthesis	+	+		2.09053	3.48997	1.51996	G3H8Y0	Lss	Terpene cyclase/mutase family member OS=Cricetulus griseus OX=10029 GN=CgPICR_015984 PE=3 SV=1
-0.72096	-0.138266	-0.726449	-0.178959	-0.220194	-0.546591	-0.266692	-0.580997	-0.220523	0.438546	-0.143721	0.387909					+	+		2.88028	2.09407	2.22796	A0A3L7IGI6		DNA helicase OS=Cricetulus griseus OX=10029 GN=CgPICR_013375 PE=3 SV=1
0.908102	0.294196	0.803187	0.175363	0.308931	0.223892	0.153968	0.0824031	0.391794	0.228885	0.481105	0.181138			protein binding		+			1.79835	0.273041	1.34984	G3HXV5	LOC100773818;Nolc1	Nucleolar phosphoprotein p130 OS=Cricetulus griseus OX=10029 GN=I79_015870 PE=4 SV=1
-0.480031	-0.226588	-0.445878	-0.248441	0.0528755	-0.181173	0.0274277	-0.205009	-0.0447397	-0.249955	0.0681114	-0.267384					+	+		2.09746	2.25646	1.37861	A0A3L7HIH3		EPHX1 (Fragment) OS=Cricetulus griseus OX=10029 GN=CgPICR_010131 PE=4 SV=1
-0.803395	-0.187353	-0.851352	-0.367303	0.122005	0.285953	-0.0454416	0.264463	0.384624	-0.282141	0.511633	-0.393846					+			1.56095	0.970822	1.94399	A0A3L7HB40		HADHB (Fragment) OS=Cricetulus griseus OX=10029 GN=CgPICR_006396 PE=3 SV=1
-1.0646	-0.533985	-1.0146	-0.463473	-0.144025	-0.583524	-0.0616941	-0.471098	0.150938	-0.161178	0.0399932	-0.0695514	metabolic process		catalytic activity		+	+		2.19897	1.58665	1.00266	G3HFN7	Pdxdc1	Pyridoxal-dependent decarboxylase domain-containing protein 1 OS=Cricetulus griseus OX=10029 GN=H671_1g2072 PE=4 SV=1
-0.189595	-0.122193	-0.267597	-0.153068	-0.0942403	0.032483	-0.0349979	0.0446758	0.218569	0.510833	0.304311	0.486546			protein binding					0.789514	1.11809	1.47483	G3HRJ7	Ctnnd1	Catenin delta-1 OS=Cricetulus griseus OX=10029 GN=I79_013441 PE=4 SV=1
0.600932	0.248042	0.570844	0.231017	0.100403	0.291351	0.0572653	0.210689	0.274048	0.0731649	0.335336	0.0168571					+			2.6053	1.1947	1.60676	A0A3L7HKW1		KHSRP (Fragment) OS=Cricetulus griseus OX=10029 GN=CgPICR_019987 PE=4 SV=1
-0.350832	0.200819	-0.411559	0.215214	0.0445806	0.132276	0.105108	-0.0852862	-0.332705	0.108874	-0.117313	0.139252	regulation of biological process		metal ion binding;protein binding		+			2.55392	0.158725	1.0711	A0A061IM90		LIM domain only protein 7 OS=Cricetulus griseus OX=10029 GN=H671_1g3086 PE=4 SV=1
0.516713	-0.121048	0.521301	-0.175337	-0.0237437	0.18049	-0.0135136	0.11415	-0.0727262	-0.0993099	0.0550643	-0.110636			catalytic activity;nucleotide binding		+			2.77914	1.41394	0.564368	G3IJD1	Ddx17	Putative ATP-dependent RNA helicase DDX17 OS=Cricetulus griseus OX=10029 GN=I79_023964 PE=3 SV=1
-0.884685	-0.109558	-0.996216	-0.156199	-0.0364152	0.162629	0.002757	0.197286	0.879296	0.383163	0.720426	0.439584	cell differentiation;regulation of biological process				+			2.25527	1.76433	1.35657	G3HC70	Pbxip1	Pre-B-cell leukemia transcription factor-interacting protein 1 OS=Cricetulus griseus OX=10029 GN=I79_008020 PE=4 SV=1
0.184822	0.447293	0.319001	0.566923	0.266386	0.467519	0.343743	0.370933	0.353846	0.0579347	0.479125	0.0893507		cytoskeleton	protein binding;structural molecule activity					0.979255	0.685464	1.4724	G3GWQ1	Vcl	Vinculin OS=Cricetulus griseus OX=10029 GN=I79_002180 PE=4 SV=1
0.443402	-0.137274	0.460538	-0.300613	0.0351344	0.22996	-0.100903	0.192751	0.254364	0.0135917	0.473495	-0.0494127			protein binding		+			1.83408	1.12959	1.10372	G3II33	Hnrnpul2	Heterogeneous nuclear ribonucleoprotein U-like protein 2 OS=Cricetulus griseus OX=10029 GN=I79_023494 PE=4 SV=1
0.0637874	0.0796166	0.0878352	0.129449	0.186111	0.139807	0.144286	0.132469	-0.0611381	-0.118769	-0.168712	-0.0781641								0.389085	0.516355	0.0960462	A0A3L7I3J9		UFL1 OS=Cricetulus griseus OX=10029 GN=CgPICR_003249 PE=4 SV=1
-0.144797	0.11437	-0.137243	0.00134084	0.0941038	0.00502877	0.0412723	0.00120544	0.00997244	-0.0268679	0.0896129	-0.00695132		cytoplasm;cytoskeleton	protein binding					1.14018	0.869691	0.609673	A0A061I5M2		Radixin OS=Cricetulus griseus OX=10029 GN=H671_4g11399 PE=4 SV=1
-0.0875063	-0.319766	-0.0110893	-0.210982	-0.209958	-0.433479	-0.163507	-0.401941	0.054037	-0.079444	-0.0713816	-0.113784						+		1.08082	1.84006	0.510302	A0A3L7H4V4		TRIM28 OS=Cricetulus griseus OX=10029 GN=CgPICR_021444 PE=4 SV=1
-0.158469	-0.117805	-0.00384041	-0.366166	-0.142752	-0.100504	0.0131148	-0.0176754	-0.104423	-0.302848	-0.102762	-0.271237								0.413155	0.0203842	2.13304	G3ID64	Vps13a	Vacuolar protein sorting-associated protein 13A (Fragment) OS=Cricetulus griseus OX=10029 GN=I79_021637 PE=4 SV=1
0.587286	-0.31304	0.88409	-0.244371	-0.143441	-0.170689	0.184376	-0.202979	-0.138892	0.268325	-0.225213	0.42259					+			1.66128	0.47473	1.56952	A0A3L7H8Q7		Peptidylprolyl isomerase OS=Cricetulus griseus OX=10029 GN=CgPICR_018473 PE=4 SV=1
-0.472468	-0.331245	-0.456757	-0.33838	-0.227248	-0.504367	-0.147695	-0.507757	-0.412871	0.124079	-0.428467	0.0861999					+	+	+	2.35765	1.81646	2.8199	A0A3L7HUA3		USP47 OS=Cricetulus griseus OX=10029 GN=CgPICR_010889 PE=3 SV=1
-0.0920601	-0.147138	-0.150646	-0.190522	-0.0515708	0.188015	-0.0702285	0.173809	-0.0137014	-0.380115	-0.0545121	-0.388386	metabolic process		catalytic activity;nucleotide binding			+		0.491414	2.63025	2.45382	A0A061IML4	Acad9	Acyl-CoA dehydrogenase family member 9 OS=Cricetulus griseus OX=10029 GN=H671_1g1314 PE=3 SV=1
0.339381	-0.0485925	0.35739	-0.0526848	-0.0707922	0.044937	-0.0906258	0.0482732	0.0416774	-0.126915	-0.100623	-0.148982					+			3.27155	2.20893	0.567201	A0A3L7I1H3		NUP133 OS=Cricetulus griseus OX=10029 GN=CgPICR_018102 PE=4 SV=1
0.28137	0.767191	0.309047	0.850624	0.0498733	0.543939	0.117745	0.506016	0.802126	0.667626	0.921469	0.730383	cell organization and biogenesis;metabolic process;regulation of biological process;response to stimulus	membrane;nucleus;spliceosomal complex	catalytic activity;nucleotide binding;protein binding;RNA binding	Proteoglycans in cancer;Spliceosome;Transcriptional misregulation in cancer	+	+		2.1402	2.11491	0.862951	G3HCT4	Ddx5	Putative ATP-dependent RNA helicase DDX5 OS=Cricetulus griseus OX=10029 GN=I79_008300 PE=3 SV=1
-0.344878	-0.0519781	-0.463068	-0.109303	-0.234188	0.150191	-0.133756	0.330404	0.596976	0.279568	0.520854	0.252614	metabolic process		catalytic activity;protein binding		+			1.41036	1.26488	1.73313	G3IKC3		Glutathione S-transferase Mu 6 OS=Cricetulus griseus OX=10029 GN=I79_024324 PE=3 SV=1
0.165604	0.237952	0.207512	0.290264	0.311213	0.310462	0.282509	0.302274	0.712786	0.337224	0.663858	0.376732								0.83345	0.229666	2.05131	A0A3L7HCC6		Acyl-coenzyme A oxidase OS=Cricetulus griseus OX=10029 GN=CgPICR_012032 PE=3 SV=1
0.158248	-0.0362558	0.179018	0.019722	-0.153978	-0.266617	-0.173421	-0.234781	0.113415	0.0876665	0.0194445	0.0363111					+			1.56355	1.36635	0.0262005	A0A3L7INC4		DHX15 OS=Cricetulus griseus OX=10029 GN=CgPICR_004361 PE=4 SV=1
0.377576	-0.148812	0.415886	0.0557538	0.128091	0.423901	0.251272	0.530582	0.72018	0.719426	0.753222	0.701252					+			1.29295	1.14418	0.52731	A0A3L7HDN0		RPN2 (Fragment) OS=Cricetulus griseus OX=10029 GN=CgPICR_001171 PE=4 SV=1
-0.496572	0.029726	-0.786413	0.0474729	-0.0134945	-0.411085	0.0378589	-0.474739	0.452632	-0.0133515	0.383522	-0.0421619	cell organization and biogenesis;regulation of biological process;transport	cytosol;Golgi;membrane	protein binding		+	+		1.36977	2.09812	2.1563	G3HJ09	Gcc2;LOC100760881	GRIP and coiled-coil domain-containing protein 2 OS=Cricetulus griseus OX=10029 GN=I79_010641 PE=4 SV=1
0.394489	0.315456	0.378701	0.219564	-0.0177669	0.295027	-0.0692949	0.299974	0.634891	0.317502	0.481056	0.356786		nucleus	metal ion binding;RNA binding			+		0.873332	2.24331	0.964229	G3HVG9	Matr3;Matrin-3	Matrin-3 OS=Cricetulus griseus OX=10029 GN=I79_014957 PE=4 SV=1
-0.11959	-0.128054	-0.07765	-0.0672111	0.00491908	-0.397154	-0.0121183	-0.440888	-0.279858	-0.0537442	-0.351848	-0.0024748						+		0.0082846	2.4981	1.64241	A0A3L7HSU5		CCT8 OS=Cricetulus griseus OX=10029 GN=CgPICR_001873 PE=3 SV=1
0.289608	0.0918379	0.199912	0.0880299	0.0051585	0.308168	-0.0467072	0.269197	0.594017	0.19004	0.515827	0.220881						+		1.12636	1.96619	1.84906	A0A3L7IIV6		SMARCC2 OS=Cricetulus griseus OX=10029 GN=CgPICR_002473 PE=4 SV=1
-0.425627	-0.187512	-0.28495	-0.145532	-0.203305	-0.283131	-0.239025	-0.36454	-0.176592	0.0997391	-0.187431	0.145233	cell growth;cell organization and biogenesis;regulation of biological process;response to stimulus		protein binding	Regulation of actin cytoskeleton;RNA transport				0.907427	0.832206	2.23316	G3HT77	Cyfip1	Cytoplasmic FMR1-interacting protein OS=Cricetulus griseus OX=10029 GN=I79_014098 PE=3 SV=1
0.241782	-0.103942	0.382249	-0.0408229	-0.0966511	0.0122528	-0.0658561	0.0749101	0.00432009	-0.18149	-0.0578279	-0.165528	cell organization and biogenesis;transport	chromosome;membrane	structural molecule activity;transporter activity	RNA transport	+			1.42182	1.15444	1.3505	G3GY25	Nup107	Nuclear pore complex protein OS=Cricetulus griseus OX=10029 GN=I79_002680 PE=3 SV=1
0.822215	-0.263605	0.869249	-0.126705	-0.320525	-0.393469	-0.233363	-0.325338	-0.126315	0.262451	-0.37257	0.271582	metabolic process		catalytic activity;protein binding		+			2.31874	0.561425	1.28004	G3GUI3	Fkbp4;LOC100762395	Peptidylprolyl isomerase OS=Cricetulus griseus OX=10029 GN=I79_001345 PE=4 SV=1
-0.627736	-0.606592	-0.670157	-0.74097	-0.212608	-0.641123	-0.233194	-0.531571	-0.196951	-0.0991392	-0.381264	-0.128928	cellular homeostasis;metabolic process;regulation of biological process;transport	cytosol;endoplasmic reticulum;mitochondrion	catalytic activity	Huntington's disease		+		0.120237	1.64363	0.69558	G3GXZ0	Tgm2	Protein-glutamine gamma-glutamyltransferase 2 OS=Cricetulus griseus OX=10029 GN=I79_002635 PE=4 SV=1
-0.660642	-0.213155	-0.620138	-0.142911	0.104457	-0.184135	0.0821352	-0.183834	0.0889863	-0.0937805	0.0762464	-0.0933704					+	+		2.11911	2.79142	2.8841	A0A3L7HP76		NADPH--cytochrome P450 reductase OS=Cricetulus griseus OX=10029 GN=POR PE=3 SV=1
0.020955	0.0943889	0.0843934	0.0560034	-0.0419817	-0.064766	0.0417328	-0.0253524	0.0654459	0.186386	0.0292635	0.124241	metabolic process;regulation of biological process;response to stimulus		catalytic activity					0.21802	0.362639	1.02079	G3HFZ6	LOC100756055;Pi4ka	Phosphatidylinositol 4-kinase alpha OS=Cricetulus griseus OX=10029 GN=I79_009515 PE=3 SV=1
0.265411	-0.0991802	0.26712	-0.0790175	0.00939383	0.0558138	0.00666525	-0.0307321	-0.0160532	-0.215798	0.080985	-0.254966	metabolic process	cytoplasm	catalytic activity;nucleotide binding	Biosynthesis of amino acids;Carbon metabolism;Glycolysis / Gluconeogenesis;Metabolic pathways	+			3.09173	0.0331459	1.44243	P50310	LOC100689467;Pgk1	Phosphoglycerate kinase 1 OS=Cricetulus griseus OX=10029 GN=PGK1 PE=2 SV=2
0.217718	0.00303848	0.278518	-0.0385657	-0.00518228	0.0908156	0.0120267	0.0749331	-0.23014	0.0772791	-0.231858	0.0416184	cell organization and biogenesis	cytoskeleton	protein binding;structural molecule activity		+			1.72913	1.67705	2.42526	G3H510	LOC100770331;Tln2	Talin-2 OS=Cricetulus griseus OX=10029 GN=I79_005377 PE=4 SV=1
0.0311536	-0.180839	0.191184	-0.00375936	-0.247824	-0.032177	-0.191325	0.0515824	0.275695	0.00428957	0.0601701	0.065648	regulation of biological process;transport		protein binding;RNA binding					0.637672	1.34415	0.447089	A0A061I4Q0		Protein SON-like protein OS=Cricetulus griseus OX=10029 GN=H671_4g11687 PE=4 SV=1
0.218271	0.165508	0.256203	0.141157	0.138574	-0.23792	0.097313	-0.350515	0.059308	-0.27653	0.102011	-0.273043						+		1.1859	1.68795	2.44217	A0A3L7GUI8		TCOF1 OS=Cricetulus griseus OX=10029 GN=CgPICR_014024 PE=4 SV=1
0.446156	0.0688386	0.291155	-0.20426	0.156451	0.0171414	-0.109049	-0.486302	-0.372992	0.0739211	0.455886	-0.109205								0.963569	0.33734	0.0447785	A0A3L7GS62		ACIN1 OS=Cricetulus griseus OX=10029 GN=CgPICR_007646 PE=4 SV=1
0.47773	-0.0320416	0.610475	0.0579347	-0.0867834	-0.154136	0.0438575	-0.116524	-0.258398	-0.0212871	-0.247362	-0.0858679	transport	cytoplasm;Golgi;membrane	structural molecule activity		+			1.65683	0.627294	1.58556	G3HID3	Copg;Copg1	Coatomer subunit gamma OS=Cricetulus griseus OX=10029 GN=I79_010394 PE=3 SV=1
0.282277	-0.125923	0.254389	-0.138313	0.0390673	0.48302	-0.061943	0.499553	0.101961	-0.306342	0.0594702	-0.3695					+	+		2.83902	1.99119	2.08807	A0A3L7HPN8		ALDH2 OS=Cricetulus griseus OX=10029 GN=CgPICR_012248 PE=3 SV=1
-0.00468061	0.00134187	-0.0926619	0.0724611	-0.0214835	0.0589981	0.0106621	0.084857	0.088357	0.0656262	0.0669164	0.0498381	metabolic process	membrane;nucleus	catalytic activity;DNA binding;RNA binding	Epstein-Barr virus infection;Huntington's disease;Metabolic pathways;Purine metabolism;Pyrimidine metabolism;RNA polymerase				0.569458	1.19145	0.563022	A0A061IR03	LOC100755901;Polr2b	DNA-directed RNA polymerase subunit beta OS=Cricetulus griseus OX=10029 GN=H671_1g1054 PE=3 SV=1
-0.155697	-0.14441	-0.277142	-0.26508	-0.273328	-0.165194	-0.304436	-0.121223	0.462695	0.370334	0.270548	0.16336								0.0438252	1.48785	0.257233	G3IBF6	LOC100764706;Pds5a	Sister chromatid cohesion protein PDS5-like A OS=Cricetulus griseus OX=10029 GN=I79_020976 PE=4 SV=1
-0.1757	-0.151388	-0.138668	-0.159806	-0.174388	-0.620165	-0.168327	-0.472134	-0.399942	0.0959214	-0.483359	-0.0124225								0.0264068	1.43279	1.7117	A0A3L7HQ14		Eukaryotic translation initiation factor 3 subunit B OS=Cricetulus griseus OX=10029 GN=EIF3B PE=3 SV=1
0.210131	0.0708714	0.176147	-0.0995702	-0.0372019	-0.0995006	-0.0882654	-0.107459	-0.323751	-0.357993	0.064289	0.022971		nucleus	protein binding					0.855134	0.592538	0.0446883	G3H7M8	Hnrnpu	Heterogeneous nuclear ribonucleoprotein U OS=Cricetulus griseus OX=10029 GN=I79_006363 PE=4 SV=1
-0.041255	0.347681	-0.0680323	0.524179	0.0170153	0.126071	0.0864878	-0.158378	0.27402	0.222803	0.299232	0.265966					+			1.50104	0.162181	0.632504	A0A3L7HLI7		YLPM1 OS=Cricetulus griseus OX=10029 GN=CgPICR_008376 PE=4 SV=1
-0.661323	-0.131059	-0.755066	-0.195434	-0.278999	-0.462401	-0.305442	-0.465858	-0.202209	0.445094	-0.181201	0.423929	metabolic process	membrane;nucleus	catalytic activity;DNA binding;nucleotide binding	Cell cycle;DNA replication	+	+	+	1.97013	2.22459	3.24685	G3I2I1	Mcm4	DNA helicase OS=Cricetulus griseus OX=10029 GN=CgPICR_011631 PE=3 SV=1
-0.071003	0.0621692	-0.0258788	0.0369158	-0.00269981	0.252981	-0.0293256	0.275412	-0.117949	-0.168992	-0.18916	-0.24463						+		1.19991	2.41601	0.384011	A0A3L7IMA9		PNPT1 OS=Cricetulus griseus OX=10029 GN=CgPICR_004939 PE=4 SV=1
0.178008	-0.537401	0.234739	-0.536766	-0.342272	-0.444263	-0.297425	-0.362767	-0.732385	-0.211216	-0.780473	-0.236156					+			2.83782	0.669886	2.58924	A0A3L7I7C7		NSUN2 OS=Cricetulus griseus OX=10029 GN=CgPICR_008868 PE=3 SV=1
-0.218672	-0.149883	-0.248954	-0.145163	-0.0634557	0.19314	-0.0396853	0.166129	0.0710746	-0.267085	0.168803	-0.306865	cellular homeostasis;metabolic process;regulation of biological process		catalytic activity;nucleotide binding;protein binding			+		1.52115	2.22184	1.78523	A0A061HZ30		Apoptosis-inducing factor 1 OS=Cricetulus griseus OX=10029 GN=H671_xg19977 PE=4 SV=1
-0.0171003	-0.0206747	-0.0269337	-0.0509576	-0.107558	-0.165147	0.010314	-0.0139857	-0.0508851	0.0234146	-0.0775128	-0.0299348								0.321091	0.148234	0.750463	A0A3L7HKM9		HNRNPM (Fragment) OS=Cricetulus griseus OX=10029 GN=CgPICR_001132 PE=4 SV=1
0.193392	0.0595522	0.275912	0.336347	-0.00955104	-0.282629	0.223347	-0.24873	-0.212388	0.0868836	-0.349767	0.418473								0.0845334	1.06076	1.0137	A0A3L7HBS3		KPNB1 OS=Cricetulus griseus OX=10029 GN=CgPICR_018745 PE=4 SV=1
0.506802	0.421998	0.576056	0.480964	0.224401	0.0989885	0.210627	0.127409	0.654299	0.301271	0.493296	0.350326	metabolic process	nucleus	catalytic activity;metal ion binding;protein binding					0.729199	1.65448	1.00683	G3IIN9	Rbbp6	Retinoblastoma-binding protein 6 OS=Cricetulus griseus OX=10029 GN=I79_023712 PE=4 SV=1
-0.223184	0.0797681	-0.0678024	0.15821	-0.132301	-0.0711518	-0.0182648	0.0208321	0.394345	0.276702	0.307575	0.209953	cell organization and biogenesis;regulation of biological process	membrane	protein binding					1.02983	0.248355	0.725477	G3HZ73	LOC100767878;Syne3	Nesprin-3 OS=Cricetulus griseus OX=10029 GN=CgPICR_019065 PE=4 SV=1
-0.132483	0.116261	-0.0823621	0.192687	-0.0249242	-0.335063	-0.012538	-0.289987	-0.0161934	-0.146294	0.0374166	-0.122111	metabolic process;regulation of biological process;response to stimulus;transport	cytoplasm	catalytic activity;enzyme regulator activity		+	+		1.53578	2.20274	1.41065	G3GR73	Gdi2;LOC100765873	Rab GDP dissociation inhibitor OS=Cricetulus griseus OX=10029 GN=H671_3g8659 PE=3 SV=1
0.117947	-0.0836572	0.0889949	-0.152065	0.319703	0.0937519	0.138655	0.0607901	-0.446263	-0.3622	-0.33768	-0.385713					+			1.56826	0.618811	0.109869	A0A3L7HBG8		PDIA6 OS=Cricetulus griseus OX=10029 GN=CgPICR_006465 PE=3 SV=1
0.53723	0.547685	0.510651	0.480909	0.221735	0.643834	0.279838	0.532945	1.07518	0.395935	1.07596	0.362634			metal ion binding				+	0.0896022	1.48546	3.24284	G3I600	Eea1;LOC100758601	Early endosome antigen 1 OS=Cricetulus griseus OX=10029 GN=I79_018911 PE=4 SV=1
-0.142128	0.132257	-0.0135651	0.165451	0.188014	-0.016613	0.305809	-0.0073052	0.118504	0.240409	0.107274	0.158591	metabolic process	membrane	catalytic activity;protein binding					1.11861	1.31568	0.767367	G3HM39	Kidins220;LOC100768633	Kinase D-interacting substrate of 220 kDa OS=Cricetulus griseus OX=10029 GN=I79_011787 PE=4 SV=1
0.431562	0.40141	0.46999	0.496722	0.0350514	0.241888	0.0514401	0.273518	0.630889	0.127746	0.540175	0.135999		nucleus				+		0.0103387	2.16574	2.0031	G3I2F2	LOC100764490;Sf3b2	Splicing factor 3B subunit 2 OS=Cricetulus griseus OX=10029 GN=I79_017595 PE=4 SV=1
-0.012002	0.144379	0.0545979	0.216052	0.0235872	0.206312	-0.0136032	0.195726	0.33356	0.335001	0.219715	0.244252	cell organization and biogenesis;metabolic process	cytoskeleton;nucleus	catalytic activity;metal ion binding;protein binding			+		1.08031	2.01828	0.058082	A0A061I383		Bromodomain adjacent to zinc finger domain protein 1A OS=Cricetulus griseus OX=10029 GN=H671_5g14938 PE=4 SV=1
0.290001	0.149824	-0.208587	0.560204	-0.0185299	-0.116257	0.512434	0.578332	0.228237	0.341106	0.117984	0.49436								0.363507	0.0113226	0.912918	G3HPL6	LOC100750698;Prrc2c	BAT2 domain-containing protein 1 OS=Cricetulus griseus OX=10029 GN=I79_012731 PE=4 SV=1
-0.793446	-0.532885	-0.809174	-0.581071	-0.578058	-0.75837	-0.577896	-0.759065	-0.549656	-0.360005	-0.489793	-0.316149					+	+		1.97515	5.40998	1.4058	A0A3L7GQK0		Metalloendopeptidase OS=Cricetulus griseus OX=10029 GN=CgPICR_007451 PE=4 SV=1
0.313086	-0.0531264	0.280416	-0.0274172	-0.0649423	0.0509176	-0.0548526	0.0978679	0.0742112	-0.0578489	0.0806617	-0.0447692	transport	membrane;nucleus			+			2.42222	1.5155	2.49587	G3HIK1	Nup93	Nuclear pore complex protein Nup93 OS=Cricetulus griseus OX=10029 GN=I79_010472 PE=3 SV=1
-0.165839	-0.198456	-0.115086	-0.186536	-0.109565	-0.420319	-0.11661	-0.389329	-0.174743	-0.101978	-0.242154	-0.185348	metabolic process		protein binding			+		0.735106	2.52966	0.455509	A0A061IAE3		Cullin-5-like isoform 2 (Fragment) OS=Cricetulus griseus OX=10029 GN=H671_4g12082 PE=3 SV=1
-0.166957	0.11628	-0.222046	0.25215	0.12002	0.207736	0.159862	0.256599	0.188583	0.0709791	-0.0818538	0.201322	cellular homeostasis;regulation of biological process	organelle lumen	catalytic activity	Protein processing in endoplasmic reticulum	+			1.44995	1.00143	0.196087	G3HD97	Txndc5	Thioredoxin domain-containing protein 5 OS=Cricetulus griseus OX=10029 GN=I79_008476 PE=3 SV=1
0.0901661	0.052864	0.138201	0.355968	-0.213876	0.54107	-0.0890026	0.61536	0.418144	-0.430681	-0.0330316	-0.255519	metabolic process;transport	membrane	catalytic activity;transporter activity			+		0.210381	2.01016	0.803253	A0A061IAK8		Aspartate aminotransferase OS=Cricetulus griseus OX=10029 GN=H671_3g9301 PE=4 SV=1
0.73193	0.586941	0.674426	0.557151	0.162456	0.239748	0.202768	0.1208	0.101009	0.171021	0.329848	0.0854264								1.2525	0.0115824	0.260125	A0A3L7IC01		NCL OS=Cricetulus griseus OX=10029 GN=CgPICR_000545 PE=4 SV=1
0.622868	0.0350952	0.576854	-0.0845117	0.0165147	-0.0761405	0.00770742	-0.0992852	-0.205184	-0.224456	-0.110786	-0.246432					+			1.98456	1.82278	0.600213	A0A3L7HCQ3		DDX27 OS=Cricetulus griseus OX=10029 GN=CgPICR_012843 PE=4 SV=1
0.471244	-0.123552	0.44811	-0.11109	-0.150086	-0.0737277	-0.0930711	-0.138233	0.201608	0.144333	0.161146	0.0705442	regulation of biological process	cytoplasm;membrane	RNA binding		+			3.28558	0.123904	0.655686	G3GU41	Rbm19	Putative RNA-binding protein 19 OS=Cricetulus griseus OX=10029 GN=I79_001190 PE=4 SV=1
-0.206653	-0.0912934	-0.213968	-0.0375328	-0.016675	0.330667	0.0294771	0.413672	0.0972185	-0.0174542	0.0979805	-0.146076						+		1.4831	1.78408	0.966131	A0A3L7I8E7		P3H1 OS=Cricetulus griseus OX=10029 GN=CgPICR_006993 PE=4 SV=1
-0.394385	0.0591259	-0.414013	-0.117556	0.114738	-0.273059	0.119081	-0.461628	-0.0894042	-0.17098	-0.22602	-0.149356	cell organization and biogenesis	membrane	protein binding		+	+		1.28522	1.44492	0.0110401	G3GU22	LOC100768768;Syne1	Nesprin-1 OS=Cricetulus griseus OX=10029 GN=I79_001169 PE=4 SV=1
0.250689	0.061326	0.48783	0.283639	-0.132647	0.0880317	-0.111374	0.0514594	0.257821	0.135032	0.173186	0.103588	metabolic process;regulation of biological process		DNA binding;RNA binding			+		0.456359	1.92253	0.777789	G3HX93	Cebpz	CCAAT/enhancer-binding protein zeta OS=Cricetulus griseus OX=10029 GN=CgPICR_015178 PE=4 SV=1
0.0744933	-0.584662	0.0272112	-0.57141	-0.392913	-0.392839	-0.349567	-0.414346	-0.491754	-0.105169	-0.440133	-0.101012	development;metabolic process;regulation of biological process	nucleus	protein binding;RNA binding		+			2.81797	0.504528	2.29637	G3HJD9	Supt5h	Transcription elongation factor SPT5 OS=Cricetulus griseus OX=10029 GN=I79_010783 PE=4 SV=1
-0.539948	-0.238111	-0.532992	-0.212262	-0.0776005	0.218448	-0.0501262	0.280636	0.14127	-0.340167	0.158219	-0.473249	cellular homeostasis;metabolic process;regulation of biological process		catalytic activity;nucleotide binding		+	+		2.73434	1.93701	1.84703	G3I277	Dld	Dihydrolipoyl dehydrogenase OS=Cricetulus griseus OX=10029 GN=H671_5g13631 PE=3 SV=1
-0.492351	-0.686353	-0.451751	-0.652902	-0.369026	-0.499395	-0.328907	-0.419152	-0.416308	-0.0724402	-0.273673	-0.0517425	metabolic process		catalytic activity		+			1.76285	0.875729	1.22777	A0A061IMD8		Ubiquitin-like modifier-activating enzyme 1-like protein OS=Cricetulus griseus OX=10029 GN=H671_1g1685 PE=4 SV=1
0.134169	-0.0728483	0.0840291	-0.0899963	-0.149334	-0.0962114	-0.195103	-0.100118	0.389537	0.0956116	0.356732	0.110256					+			1.72593	1.0746	2.35751	A0A3L7H1P9		THOC2 (Fragment) OS=Cricetulus griseus OX=10029 GN=CgPICR_015253 PE=4 SV=1
-0.192879	0.305096	-0.210792	0.288987	0.223015	0.398631	0.162266	0.388794	0.631133	0.426834	0.661695	0.496072					+			3.23474	1.64538	1.4045	A0A3L7HKZ8		PLIN4 OS=Cricetulus griseus OX=10029 GN=CgPICR_020027 PE=4 SV=1
0.295418	-0.113586	0.314302	0.0246859	-0.11412	0.24136	-0.0172044	0.255896	0.339821	-0.0607719	0.380186	-0.00138754		nucleus	catalytic activity;motor activity;structural molecule activity	Apoptosis	+	+		1.42408	1.62976	2.07975	G3HSM8	Lmnb2	Lamin-B2 OS=Cricetulus griseus OX=10029 GN=I79_013862 PE=3 SV=1
0.441634	-0.32268	0.434091	-0.318339	-0.0783034	0.311768	-0.102614	0.343711	0.0278073	-0.350057	0.0266781	-0.372144	metabolic process	membrane;mitochondrion	catalytic activity;nucleotide binding;RNA binding		+	+		4.48246	2.63913	3.0916	G3I7M2	LOC100766830;Tufm	Elongation factor Tu OS=Cricetulus griseus OX=10029 GN=H671_3g10221 PE=3 SV=1
0.0755482	-0.203039	0.118608	-0.298595	0.0398053	0.340324	-0.111709	0.307627	-0.0991143	-0.382192	-0.0529364	-0.560676	metabolic process	mitochondrion	catalytic activity;metal ion binding;nucleotide binding		+			1.65863	1.36281	1.29857	A0A061I209		Succinate--CoA ligase [GDP-forming] subunit beta, mitochondrial OS=Cricetulus griseus OX=10029 GN=SUCLG2 PE=3 SV=1
-0.318353	-0.191625	-0.306204	-0.249726	0.026762	-0.110598	-0.0364829	-0.0749226	-0.665127	-0.075037	-0.686895	-0.134952								1.04148	0.864799	2.50847	A0A3L7HTC4		MYO1E OS=Cricetulus griseus OX=10029 GN=CgPICR_005221 PE=3 SV=1
0.342267	-0.309933	0.438709	-0.291019	-0.13904	0.186721	-0.197825	0.213642	0.136581	-0.0877953	0.142786	-0.0766936		membrane			+	+		2.29933	2.11895	3.08619	A0A061I791		SUN domain-containing protein 1 isoform 1 OS=Cricetulus griseus OX=10029 GN=H671_4g13330 PE=4 SV=1
0.137891	0.104094	0.268489	0.402371	0.681604	0.421389	0.5353	0.889966	-0.417068	-1.12056	0.176077	0.037653								0.103688	0.0628887	0.233607	A0A3L7IMS2		VCL OS=Cricetulus griseus OX=10029 GN=CgPICR_018324 PE=4 SV=1
-0.242062	-0.295861	-0.180642	-0.232819	-0.206692	-0.52194	-0.144423	-0.523311	-0.473149	-0.0836495	-0.561478	-0.0435219	metabolic process	cytoplasm;cytosol;membrane;mitochondrion;nucleus	catalytic activity;nucleotide binding;protein binding	Aminoacyl-tRNA biosynthesis		+		0.453794	2.09934	1.94933	P37880	LOC100767723;Rars	Arginine--tRNA ligase, cytoplasmic OS=Cricetulus griseus OX=10029 GN=RARS PE=2 SV=1
-0.172475	0.0804758	-0.133991	0.1177	-0.162787	0.0417987	-0.0924445	0.0574646	0.382311	0.196246	0.295358	0.0898285	cell organization and biogenesis	cytoplasm;cytosol;nucleus	DNA binding;metal ion binding		+			1.95586	1.40971	0.98192	G3H306	Pogz	Pogo transposable element with ZNF domain OS=Cricetulus griseus OX=10029 GN=H671_1g1425 PE=4 SV=1
0.331926	0.142135	0.316381	0.0717907	0.482841	0.437122	0.328527	0.380585	0.550371	0.388228	0.628984	0.346767	metabolic process		catalytic activity		+			1.57806	0.0120048	1.42305	A0A061IM51		Polyketide synthase/Fatty acid synthase, KR containing protein OS=Cricetulus griseus OX=10029 GN=H671_2g5588 PE=4 SV=1
-0.159493	0.106523	-0.138925	0.129146	-0.0830908	0.230138	-0.124831	0.157433	0.0494366	-0.0233364	0.115333	-0.0700503	metabolic process	mitochondrion	catalytic activity;nucleotide binding;RNA binding		+	+		2.48661	1.71558	1.06789	G3I518	Gfm1;LOC100757634	Elongation factor G, mitochondrial OS=Cricetulus griseus OX=10029 GN=GFM1 PE=3 SV=1
-0.174365	0.147982	-0.280514	0.189702	-0.024558	0.236794	0.0516673	0.208702	0.340332	0.228139	0.340395	0.227276					+			1.69709	1.4474	4.83109	A0A3L7ICA5		PLOD1 OS=Cricetulus griseus OX=10029 GN=CgPICR_017858 PE=4 SV=1
-0.615484	0.0157213	-0.557284	0.0376626	0.0456105	0.0958023	0.119065	0.0926991	0.127795	0.099946	0.0824986	0.0696058					+			2.59119	0.109781	0.273439	A0A3L7IHB2		ESYT1 OS=Cricetulus griseus OX=10029 GN=CgPICR_002471 PE=4 SV=1
0.120924	-0.146179	0.0988396	-0.0657587	-0.197703	-0.157641	-0.109138	-0.0851612	-0.176658	0.0730265	-0.156486	0.0927571	metabolic process	cytoplasm	catalytic activity;metal ion binding;nucleotide binding		+			1.45158	0.199227	2.49712	A0A061IPK2	LOC100753929;Rtcb	tRNA-splicing ligase RtcB homolog OS=Cricetulus griseus OX=10029 GN=RTCB PE=3 SV=1
0.615041	0.486735	0.527171	0.338407	0.115961	0.331182	0.0716322	0.357504	0.889989	0.183927	0.817331	0.229883	metabolic process	spliceosomal complex	protein binding;RNA binding	Spliceosome		+		0.68346	1.98214	2.35769	G3I142	Sf3a1	Splicing factor 3 subunit 1 OS=Cricetulus griseus OX=10029 GN=H671_1g2882 PE=4 SV=1
-0.242721	-0.0618449	-0.211588	-0.172902	0.128217	-0.0916509	0.0166436	-0.173246	-0.531807	-0.0914011	-0.238805	-0.210155	metabolic process	ribosome	structural molecule activity	Ribosome				0.704929	1.01124	0.558836	G3I2I9	LOC100771906;Rpl3	60S ribosomal protein L3 OS=Cricetulus griseus OX=10029 GN=CgPICR_015041 PE=3 SV=1
-0.0826083	-0.392139	-0.0889187	-0.431889	-0.14503	-0.25532	-0.140572	-0.251877	0.123993	0.0020065	0.0322598	-0.0833636					+			2.42215	3.19009	0.702459	G3I4F4	Gtf3c1;LOC100763706	General transcription factor 3C polypeptide 1 OS=Cricetulus griseus OX=10029 GN=I79_018332 PE=4 SV=1
-0.188091	0.0443764	-0.152875	0.153862	-0.00873845	-0.0524892	0.121331	-0.0630703	-0.17668	0.053238	-0.116195	0.0387363					+			1.37051	0.65263	1.59964	A0A3L7HG25		RCN3 OS=Cricetulus griseus OX=10029 GN=CgPICR_019312 PE=4 SV=1
-0.358458	-0.314558	-0.346645	-0.354972	-0.197384	-0.299645	-0.160988	-0.321035	-0.241938	0.0390405	-0.221811	-0.0222396								0.312354	1.60316	1.7559	A0A3L7HEF5		ANAPC1 OS=Cricetulus griseus OX=10029 GN=CgPICR_001455 PE=4 SV=1
-0.371435	0.0135432	-0.372254	0.0103693	-0.0562658	0.314642	-0.0233937	0.362195	0.254408	-0.0952339	0.254388	-0.0845786	metabolic process	mitochondrion	catalytic activity;metal ion binding	Carbon metabolism;Glyoxylate and dicarboxylate metabolism;Metabolic pathways;Propanoate metabolism;Valine, leucine and isoleucine degradation	+	+		4.7391	2.23741	3.62096	A0A061ILK7	Mut	MUT OS=Cricetulus griseus OX=10029 GN=CgPICR_018181 PE=4 SV=1
-0.279164	-0.255973	-0.259108	-0.211858	-0.0802765	0.00177944	-0.0993538	0.0721979	-0.0890473	-0.427231	-0.0478802	-0.389287	transport	membrane	metal ion binding					0.547826	1.1324	2.17272	G3GUB3	Slc25a12	Calcium-binding mitochondrial carrier protein Aralar1 OS=Cricetulus griseus OX=10029 GN=I79_001267 PE=3 SV=1
0.4208	-0.0469505	0.450546	0.246775	-0.25724	0.0595493	-0.101291	0.164416	0.0579643	-0.0348892	-0.236076	-0.00295166								0.821711	1.04468	0.166183	A0A3L7HSW3		COPB2 OS=Cricetulus griseus OX=10029 GN=CgPICR_005054 PE=4 SV=1
-1.37066	0.160356	-1.59321	0.151197	0.0656891	-0.472701	0.12641	-0.29705	0.0763025	0.24648	0.0345172	0.31168	metabolic process	membrane	catalytic activity;metal ion binding;nucleotide binding;protein binding		+	+		2.33793	1.45142	1.54235	G3IA10		Heterogeneous nuclear ribonucleoprotein U-like protein 1 OS=Cricetulus griseus OX=10029 GN=I79_020426 PE=3 SV=1
-0.680247	0.153454	-0.662703	0.187559	-0.0793075	0.317815	-0.0655499	0.296569	0.0979109	-0.334883	0.171101	-0.323188					+	+		3.28539	2.95485	2.19853	A0A3L7GVU3		GLUD1 OS=Cricetulus griseus OX=10029 GN=CgPICR_006231 PE=3 SV=1
0.272907	0.0635119	0.289996	-0.00503825	-0.111721	0.121719	-0.161102	0.137547	0.217187	-0.0943841	-0.052287	-0.0519542					+	+		1.71995	2.02851	0.429337	A0A3L7HZS7		Nuclear pore complex protein Nup93 OS=Cricetulus griseus OX=10029 GN=CgPICR_005513 PE=3 SV=1
0.049653	-0.0809194	-0.0229398	-0.0826989	-0.0537442	0.354202	-0.134681	0.289604	0.476146	0.11694	0.544726	-0.00179954	metabolic process		catalytic activity;protein binding			+		0.921081	1.82009	1.65441	A0A061IJC4		Glutathione S-transferase Mu 1-like protein OS=Cricetulus griseus OX=10029 GN=H671_1g2857 PE=3 SV=1
-0.0998916	-0.200562	-0.143777	-0.121905	-0.189008	0.0931569	-0.0755367	0.0482454	0.238858	0.556861	0.141216	0.490775	metabolic process;regulation of biological process;response to stimulus;transport	membrane;nucleus	catalytic activity;DNA binding;metal ion binding;receptor activity;signal transducer activity					0.324302	1.09846	1.52569	A0A061I9I5		DNA (Cytosine-5)-methyltransferase 1-like protein OS=Cricetulus griseus OX=10029 GN=H671_4g12469 PE=3 SV=1
-0.521684	-0.314111	-0.563574	-0.324492	0.00681297	-0.727236	0.0599507	-0.714365	-0.598427	0.0968332	-0.606646	0.0162278					+	+		2.03587	2.8823	2.42515	A0A3L7I784		MICAL1 OS=Cricetulus griseus OX=10029 GN=CgPICR_012604 PE=4 SV=1
0.196099	0.0345058	0.185153	0.0175467	0.187176	-0.278035	0.0960141	-0.315209	-0.514237	-0.197757	-0.51834	-0.256425	regulation of biological process;response to stimulus	cytosol	catalytic activity;metal ion binding;protein binding;RNA binding		+	+		2.42731	1.90714	1.9922	G3HH79	Zc3hav1	Zinc finger CCCH-type antiviral protein 1 OS=Cricetulus griseus OX=10029 GN=I79_009977 PE=4 SV=1
-0.812158	0.0976086	-0.832953	0.0967227	-0.0697355	-0.0694179	0.000208772	0.026474	-0.0672931	0.0017681	-0.0949001	-0.0320711		endoplasmic reticulum	protein binding		+			3.89272	0.0738732	1.02513	G3GWB3	Lrpap1	Alpha-2-macroglobulin receptor-associated protein OS=Cricetulus griseus OX=10029 GN=I79_002033 PE=4 SV=1
-0.450278	0.0262784	-0.413868	0.111621	0.193696	0.475973	0.237504	0.545721	0.807758	0.370737	0.627571	0.426055	metabolic process	membrane	catalytic activity		+	+		2.07236	1.7234	1.11248	G3I8X2	Acsl1	Long-chain-fatty-acid--CoA ligase 1 OS=Cricetulus griseus OX=10029 GN=I79_020004 PE=4 SV=1
-0.608118	-0.114613	-0.636663	-0.0819245	-0.132373	-0.217212	-0.053297	-0.259555	-0.0271787	0.189704	0.168548	0.180792	metabolic process				+			2.76711	1.07954	0.440403	G3I220	Ckap4;LOC100766532	Cytoskeleton-associated protein 4 OS=Cricetulus griseus OX=10029 GN=I79_017443 PE=4 SV=1
-0.675963	-0.357516	-0.680165	-0.309876	-0.19576	-0.815228	-0.111998	-0.861239	-0.705506	-0.220227	-0.773803	-0.259509					+	+		2.31993	2.31517	2.21074	A0A3L7HU72		EIF4G2 (Fragment) OS=Cricetulus griseus OX=10029 GN=CgPICR_010888 PE=4 SV=1
-0.495334	0.260532	-0.0451775	-0.514523	-0.140821	-0.0708141	0.00369444	0.144214	0.106221	-0.0261716	0.0178586	0.379302								0.108172	0.299474	0.196252	A0A3L7I1U1		GTF3C1 OS=Cricetulus griseus OX=10029 GN=CgPICR_017731 PE=4 SV=1
-0.372559	-0.372993	-0.444969	-0.259993	-0.0927371	-0.433261	-0.0197516	-0.31811	-0.379718	-0.482362	-0.500053	-0.403691	metabolic process;regulation of biological process;response to stimulus	cytoplasm;cytosol;endoplasmic reticulum;membrane;organelle lumen	enzyme regulator activity;protein binding	Influenza A;Protein processing in endoplasmic reticulum				0.518707	1.37013	0.0136234	G3GS78	Dnajc3	DnaJ-like subfamily C member 3 OS=Cricetulus griseus OX=10029 GN=I79_000392 PE=4 SV=1
-1.29855	-0.31488	-1.31418	-0.419761	-0.106723	-0.524208	-0.233266	-0.732283	-0.337493	0.0108147	-0.327378	0.0409918					+			2.49858	1.19441	2.70634	A0A3L7HAS8		STK10 OS=Cricetulus griseus OX=10029 GN=CgPICR_010618 PE=4 SV=1
-0.489193	-0.566105	-0.343267	-0.456966	-0.125163	-0.502473	-0.17089	-0.435819	-0.335089	-0.183294	-0.496662	-0.17525	metabolic process;regulation of biological process;response to stimulus		catalytic activity;metal ion binding;nucleotide binding;RNA binding			+		0.392183	1.8104	1.0013	A0A061I1H8		Non-specific serine/threonine protein kinase OS=Cricetulus griseus OX=10029 GN=H671_xg19889 PE=3 SV=1
0.373043	-0.219582	0.423045	-0.175145	-0.0546456	0.310876	-0.0510034	0.318404	-0.204976	-0.492093	-0.209514	-0.422307	cell organization and biogenesis;metabolic process		catalytic activity		+	+		2.50296	3.88785	1.72094	G3HAR4	LOC100756727;Nfs1	Cysteine desulfurase, mitochondrial OS=Cricetulus griseus OX=10029 GN=I79_007522 PE=3 SV=1
-1.20565	-0.165209	-1.12786	-0.167061	0.00133706	-0.83819	0.0392847	-0.828476	-0.376522	-0.150169	-0.311082	-0.165879	regulation of biological process;response to stimulus	cytoplasm;cytosol;membrane			+	+		2.82151	3.27902	1.50478	G3H9S0	Fam129a;LOC100751843	Protein Niban OS=Cricetulus griseus OX=10029 GN=I79_007150 PE=4 SV=1
-0.110843	0.332501	-0.0575523	0.364545	0.141529	-0.0474662	0.0957041	-0.185082	0.492932	0.213741	0.567746	0.136371					+			2.29048	1.07804	1.65401	A0A3L7H5D3		HCFC1 OS=Cricetulus griseus OX=10029 GN=CgPICR_020911 PE=4 SV=1
0.0630217	-0.0563793	0.195378	0.0498801	-0.00395396	0.161052	0.074832	0.169346	-0.0905122	-0.0119057	-0.227531	0.0102768	metabolic process	endoplasmic reticulum;membrane;mitochondrion	catalytic activity	Amino sugar and nucleotide sugar metabolism				0.586739	1.08672	0.823209	G3I0D8	LOC100773531	NADH-cytochrome b5 reductase OS=Cricetulus griseus OX=10029 GN=I79_016819 PE=3 SV=1
-0.445291	-0.281482	-0.400361	-0.357206	-0.0926848	0.109581	-0.0999127	0.109505	-0.188318	-0.366004	-0.0481166	-0.405949			catalytic activity;metal ion binding;nucleotide binding			+		0.844251	3.51125	1.17542	G3I7H8	LOC100771229;Mccc1	Methylcrotonoyl-CoA carboxylase subunit alpha, mitochondrial OS=Cricetulus griseus OX=10029 GN=I79_019467 PE=4 SV=1
0.103458	0.452925	0.0998945	0.480367	-0.0348768	0.17431	-0.0300236	0.0101301	-0.0380229	0.292897	0.294818	0.181323	metabolic process;regulation of biological process;response to stimulus	chromosome;nucleus	DNA binding;RNA binding		+			2.84342	0.571356	0.222698	G3HRJ1	LOC100758773;Ssrp1	FACT complex subunit SSRP1 OS=Cricetulus griseus OX=10029 GN=I79_013463 PE=3 SV=1
0.875525	0.232057	0.818128	0.163415	0.0292645	0.520375	-0.0220347	0.478745	0.434766	0.203788	0.465391	0.160658		nucleus;spliceosomal complex	RNA binding		+	+		2.32633	2.35585	2.01729	G3HIP2	Hnrnpr;LOC100767855	HNRNPR OS=Cricetulus griseus OX=10029 GN=CgPICR_007280 PE=4 SV=1
0.0201826	-7.73943e-05	0.00357436	0.116739	0.0126094	0.0848827	0.0737049	0.0718165	-0.0849485	0.0110836	-0.135621	-0.0822574								0.289419	0.423745	0.530476	A0A3L7I9C7		EMC1 OS=Cricetulus griseus OX=10029 GN=CgPICR_007328 PE=4 SV=1
0.142962	-0.0790892	0.228248	-0.0296344	-0.0852603	0.0742751	-0.0739212	0.120591	0.413951	0.182587	0.336985	0.219983	cell differentiation;cellular homeostasis;metabolic process;regulation of biological process;response to stimulus	chromosome;nucleus	catalytic activity;DNA binding;protein binding	Huntington's disease;Thyroid hormone signaling pathway;Transcriptional misregulation in cancer	+			1.40121	1.753	1.25671	G3H0F0	Sin3a	Paired amphipathic helix protein Sin3a OS=Cricetulus griseus OX=10029 GN=I79_003605 PE=4 SV=1
0.426638	-0.0857115	0.386041	-0.138989	-0.0538425	-0.117936	-0.10706	-0.151573	-0.084835	-0.20229	-0.115531	-0.188762		membrane;nucleus	protein binding;RNA binding		+			2.38266	0.644648	1.52899	A0A061IKB4		WD repeat-containing protein 3 OS=Cricetulus griseus OX=10029 GN=H671_1g2040 PE=4 SV=1
0.461917	0.0598296	0.473905	0.0308419	-0.0471687	0.00142486	-0.0982598	0.105544	0.161136	0.107078	0.0264015	0.0933075	metabolic process;transport	cytoplasm;nucleus	RNA binding		+			2.86177	0.791836	0.0300824	G3GU92	Ssb	Lupus La protein-like OS=Cricetulus griseus OX=10029 GN=I79_001246 PE=4 SV=1
0.0752392	0.100518	0.113047	0.112685	-0.037425	-0.51601	-0.0980912	-0.457874	-0.0378894	0.196775	-0.241297	0.241491	cell organization and biogenesis;metabolic process;transport	nucleus	catalytic activity;protein binding			+		0.225859	2.00454	1.12541	A0A061II77		Ubiquitin carboxyl-terminal hydrolase 34-like protein OS=Cricetulus griseus OX=10029 GN=H671_1g3232 PE=3 SV=1
-0.151073	-0.47761	-0.159306	-0.430186	-0.237379	-0.688971	-0.19378	-0.64712	-0.681657	-0.38728	-0.736587	-0.364069			protein binding		+	+		2.19188	2.35355	2.10232	G3IL48	Sec31a	Protein transport protein Sec31A OS=Cricetulus griseus OX=10029 GN=I79_024610 PE=4 SV=1
0.531524	-0.096416	0.415719	-0.0155378	0.18893	0.176375	0.155074	0.572687	0.142597	-0.349196	-0.275253	-0.220222					+			1.76137	0.381275	0.37353	A0A3L7I2D2		DDX17 (Fragment) OS=Cricetulus griseus OX=10029 GN=CgPICR_015026 PE=3 SV=1
0.568843	0.275966	0.586969	0.295287	-0.0297164	0.340114	-0.130627	0.209736	0.238078	0.149796	0.254777	0.133344					+			2.68873	1.30197	1.91131	A0A3L7IEM9		RRP1B OS=Cricetulus griseus OX=10029 GN=CgPICR_016024 PE=4 SV=1
-0.43726	-0.180594	-0.420037	-0.221069	0.196408	0.111255	0.179415	0.148654	0.628088	-0.0552225	0.552257	-0.0727071	metabolic process;regulation of biological process;response to stimulus	cytoplasm;cytosol;mitochondrion	catalytic activity;metal ion binding;nucleotide binding;protein binding	2-Oxocarboxylic acid metabolism;Biosynthesis of amino acids;Carbon metabolism;Citrate cycle (TCA cycle);Glutathione metabolism;Metabolic pathways;Peroxisome	+			2.0366	0.974705	2.45351	G3HU51	Idh1;LOC100758958	Isocitrate dehydrogenase [NADP] OS=Cricetulus griseus OX=10029 GN=I79_014456 PE=3 SV=1
-0.0196934	-0.0230856	-0.026927	-0.0614624	-0.143583	-0.141473	-0.109924	-0.126456	0.197094	-0.131852	0.0955477	-0.135152								0.362613	0.134695	1.50289	A0A3L7HGV2		PRPF40A (Fragment) OS=Cricetulus griseus OX=10029 GN=CgPICR_004712 PE=4 SV=1
-0.0835724	-0.381003	-0.0127458	-0.314095	-0.0984344	0.462119	-0.113958	0.51952	0.707807	-0.0431471	0.726072	-0.0407954	metabolic process		catalytic activity		+	+	+	1.59396	2.60715	3.83212	G3HMD2	Sqor;Sqrdl	Sulfide:quinone oxidoreductase, mitochondrial OS=Cricetulus griseus OX=10029 GN=I79_011888 PE=4 SV=1
0.236295	0.185228	0.161492	0.129116	0.0885869	0.0820303	-0.0126047	0.0800552	0.10128	-0.0555439	0.0473288	-0.062149								0.331278	0.314686	1.40644	A0A3L7IIC6		RBM28 OS=Cricetulus griseus OX=10029 GN=CgPICR_009109 PE=4 SV=1
-0.169501	-0.261635	-0.144873	-0.265611	-0.0420102	-0.55769	-0.003129	-0.475731	-0.565965	-0.485289	-0.663275	-0.512442	metabolic process	cytoplasm;cytoskeleton;cytosol	catalytic activity;nucleotide binding	Aminoacyl-tRNA biosynthesis		+		1.87102	2.07986	0.826784	G3HIQ0	Tars	Threonyl-tRNA synthetase, cytoplasmic OS=Cricetulus griseus OX=10029 GN=I79_010525 PE=3 SV=1
-0.0398006	-0.210914	0.0829954	-0.136667	-0.0630561	0.0388383	-0.0363293	0.074831	-0.288952	0.0280207	-0.314604	-0.0146446	transport	cytoplasm;membrane	protein binding;transporter activity					0.948716	1.38156	2.19053	G3I3I0	Ap2a2	AP-2 complex subunit alpha OS=Cricetulus griseus OX=10029 GN=I79_017988 PE=3 SV=1
-0.12202	-0.116673	-0.131518	-0.202682	0.0665082	0.157866	0.101999	0.158489	0.0855495	-0.0686484	0.110394	-0.136583	cell organization and biogenesis;metabolic process;regulation of biological process;transport	cytoplasm;cytoskeleton;membrane	protein binding;transporter activity					0.278737	1.27496	1.50854	G3I3B6	Stim1	Stromal interaction molecule 1 OS=Cricetulus griseus OX=10029 GN=I79_017920 PE=4 SV=1
0.824866	0.61873	0.23821	-0.289405	-0.155463	-0.0043134	-0.137859	0.00118396	-0.078537	0.129866	-0.0413051	-0.0256767						+		0.246154	2.39635	0.528293	A0A3L7H6T9		Transcription elongation factor SPT5 OS=Cricetulus griseus OX=10029 GN=CgPICR_018622 PE=3 SV=1
0.709863	0.773918	0.751939	0.814324	0.222526	0.601809	0.114171	0.464741	0.459832	0.551934	0.374879	0.545835								0.789136	1.27727	1.042	A0A3L7HUP5		HNRNPK OS=Cricetulus griseus OX=10029 GN=CgPICR_010312 PE=4 SV=1
-0.337682	-0.278248	-0.361943	-0.304884	-0.169168	-0.271522	-0.14591	-0.261021	-0.169103	0.257955	-0.150952	0.262082							+	1.07672	1.86994	3.3093	A0A3L7HE11		Alpha-1,4 glucan phosphorylase OS=Cricetulus griseus OX=10029 GN=CgPICR_001313 PE=3 SV=1
0.0617713	-0.33001	0.124729	-0.227547	-0.0666753	-0.563531	-0.0653448	-0.616308	-0.293137	0.0594265	-0.293366	0.0289555	metabolic process		catalytic activity;nucleotide binding		+	+		1.5996	2.59705	2.69199	G3HXU0	Ttll12	Tubulin--tyrosine ligase-like protein 12 OS=Cricetulus griseus OX=10029 GN=I79_015854 PE=4 SV=1
-0.0516367	0.156345	-0.0640659	-0.00548074	-0.0175123	0.291048	-0.166719	0.143228	-0.0767306	-0.330403	-0.0234985	-0.322885	metabolic process		catalytic activity	Galactose metabolism;Lysosome;Metabolic pathways;Starch and sucrose metabolism				0.615803	1.0063	2.03072	G3HTE5	Gaa;LOC100755105	Lysosomal alpha-glucosidase OS=Cricetulus griseus OX=10029 GN=I79_014170 PE=3 SV=1
-0.343251	0.23423	-0.364941	0.0740251	0.281798	-0.263201	0.164679	-0.370644	0.0969179	0.0211306	0.209127	0.0209981	metabolic process		catalytic activity		+	+		1.61304	1.67849	0.844688	A0A061IB69	Aldoa	Fructose-bisphosphate aldolase OS=Cricetulus griseus OX=10029 GN=CgPICR_017699 PE=3 SV=1
0.151522	-0.119468	0.217782	-0.117734	0.103571	0.653926	0.140186	0.588426	-0.0836267	-0.215549	-0.00486464	-0.230183				Insulin signaling pathway	+	+		1.93056	2.25185	1.32989	G3I7X1	Flot2;LOC100766445	Flotillin-2 OS=Cricetulus griseus OX=10029 GN=I79_019620 PE=4 SV=1
-0.352674	0.00659848	-0.380948	-0.0558165	-0.245417	-0.273517	-0.185533	-0.295338	-0.0356761	0.320694	-0.0573005	0.293575	regulation of biological process;transport	membrane	catalytic activity;motor activity;protein binding;transporter activity		+			2.00546	0.787974	2.62042	G3HKF3	Ankycorbin;Rai14	Ankycorbin OS=Cricetulus griseus OX=10029 GN=I79_011173 PE=4 SV=1
0.388271	0.196968	0.446697	0.163185	0.304347	0.389231	0.155869	0.198179	-0.186915	0.245519	0.065671	0.178666					+			1.7075	0.18603	0.764219	A0A3L7ISI1		Polyadenylate-binding protein OS=Cricetulus griseus OX=10029 GN=CgPICR_010733 PE=3 SV=1
-0.546132	-0.656737	-0.611517	-0.69861	-0.255529	-0.689928	-0.240563	-0.629641	-0.813838	-0.381639	-0.924409	-0.424475	metabolic process	cytoplasm	catalytic activity;nucleotide binding			+		0.900352	2.24856	1.80133	G3H8W5	LOC100762127;Pfkl	6-phosphofructokinase OS=Cricetulus griseus OX=10029 GN=I79_006852 PE=3 SV=1
0.080697	0.013954	0.0933008	0.05056	0.198183	-0.115931	0.238755	-0.181107	-0.19585	-0.0267086	-0.110611	-0.0341101						+		0.976323	1.968	0.987465	A0A3L7I0N6		ACSL5 OS=Cricetulus griseus OX=10029 GN=CgPICR_007723 PE=4 SV=1
0.654036	0.529568	0.608905	0.474988	0.520953	-0.0428733	0.519916	-0.154301	-0.602551	-0.101159	-0.465899	-0.151608	metabolic process	membrane	catalytic activity			+		1.17006	2.09669	1.51651	A0A061I8B2		4F2 cell-surface antigen heavy chain OS=Cricetulus griseus OX=10029 GN=CgPICR_009404 PE=4 SV=1
-0.644067	-0.10776	-0.730638	-0.184721	-0.326019	-0.5344	-0.246191	-0.440176	-0.221358	0.357647	-0.186382	0.330244					+		+	1.94835	1.08258	2.785	A0A3L7HNJ1		DNA replication licensing factor MCM7 OS=Cricetulus griseus OX=10029 GN=MCM7 PE=3 SV=1
-0.170616	-0.126731	-0.163577	-0.0587235	0.0916501	-0.312281	0.104277	-0.245236	0.0166311	0.0152236	-0.0325089	-0.00858792	regulation of biological process	membrane	catalytic activity;metal ion binding			+		0.791603	2.09154	0.142598	A0A061I149		LIM domain-containing protein 1 OS=Cricetulus griseus OX=10029 GN=H671_4g13220 PE=4 SV=1
0.851687	-0.146932	0.820189	-0.0586834	-0.213428	-0.0180807	-0.0218038	0.0192213	-0.499834	-0.372507	-0.614929	-0.47501					+			2.60528	0.45638	0.647707	A0A3L7I488		NASP OS=Cricetulus griseus OX=10029 GN=CgPICR_012761 PE=4 SV=1
-0.373958	0.136858	-0.296143	0.0942135	-0.0805969	0.534847	-0.0616751	0.45732	0.528257	0.0533552	0.558385	0.0462446		mitochondrion	catalytic activity	Fatty acid degradation;Fatty acid metabolism;PPAR signaling pathway	+	+	+	2.01969	2.30874	3.00784	G3GTN3	Cpt2	CPT2 OS=Cricetulus griseus OX=10029 GN=CgPICR_012678 PE=3 SV=1
-0.376943	-0.78166	-0.229769	-0.689465	-0.303227	-0.49196	-0.343102	-0.615379	-0.676751	-0.277638	-0.652285	-0.276058	metabolic process	cytoplasm	catalytic activity;metal ion binding;nucleotide binding		+			1.41937	1.1497	3.00069	A0A061IK94		ATP-dependent 6-phosphofructokinase OS=Cricetulus griseus OX=10029 GN=H671_2g5515 PE=3 SV=1
0.714933	-0.33837	0.738824	-0.303505	-0.111894	0.379907	-0.143602	0.317146	4.67785e-05	-0.085866	-0.0312691	0.0326567	metabolic process	endoplasmic reticulum	catalytic activity;metal ion binding;protein binding		+	+		3.39092	2.2672	0.0583966	G3HJ24	LOC100757890;P4ha1	Prolyl 4-hydroxylase subunit alpha-1 OS=Cricetulus griseus OX=10029 GN=I79_010658 PE=4 SV=1
0.283749	0.0598697	0.347125	-0.04074	0.0414352	-0.202463	0.0829801	-0.225984	-0.0550615	-0.20668	0.00682068	-0.251015		nucleus	catalytic activity;RNA binding		+	+		1.44652	2.13228	1.4832	G3IG95	Dnttip2	Deoxynucleotidyltransferase terminal-interacting protein 2 OS=Cricetulus griseus OX=10029 GN=I79_022777 PE=4 SV=1
0.0146085	0.0842954	0.0444575	0.136783	-0.0451402	0.235513	-0.010521	0.274426	-0.0395917	-0.0863752	-0.00255397	-0.193659	cell organization and biogenesis;metabolic process;response to stimulus	cytoplasm;cytoskeleton;membrane;mitochondrion;nucleus;organelle lumen	catalytic activity	Antifolate resistance;Biosynthesis of amino acids;Carbon metabolism;Glycine, serine and threonine metabolism;Glyoxylate and dicarboxylate metabolism;Metabolic pathways;One carbon pool by folate		+		0.937955	2.07709	0.766889	G3HW36	LOC100754714;Shmt2	Serine hydroxymethyltransferase OS=Cricetulus griseus OX=10029 GN=I79_015184 PE=3 SV=1
-0.401527	-0.381824	-0.39374	-0.427116	-0.129703	-0.593025	-0.143543	-0.415068	-0.284339	-0.055088	-0.390568	-0.0489474	cell organization and biogenesis;transport		RNA binding	Protein export				0.100116	1.26564	1.48108	G3HTW7	LOC100760316;Srp68	Signal recognition particle 68 kDa protein OS=Cricetulus griseus OX=10029 GN=I79_014347 PE=4 SV=1
-0.422915	-0.316419	-0.39189	-0.523418	-0.142797	-0.264418	-0.0228682	-0.252406	-0.423713	0.0569095	-0.479174	-0.11194	metabolic process		catalytic activity;nucleotide binding;protein binding	Oocyte meiosis				0.0382309	0.998341	1.38468	G3IGI9	Slk	STE20-like serine/threonine-protein kinase OS=Cricetulus griseus OX=10029 GN=I79_022906 PE=4 SV=1
-0.4821	-0.350082	-0.656612	-0.433157	-0.209417	-0.38796	-0.114839	-0.318046	-0.0865621	0.230571	-0.237893	0.210902	metabolic process		catalytic activity;metal ion binding;protein binding					0.683484	1.07966	1.42621	G3GUP7	Usp5	Ubiquitin carboxyl-terminal hydrolase OS=Cricetulus griseus OX=10029 GN=I79_001414 PE=3 SV=1
0.204479	0.0294886	0.234138	0.0102578	0.127872	0.00388518	-0.0432901	-0.0870905	0.326843	0.238258	0.29051	0.160814	cell organization and biogenesis;metabolic process	nucleus	protein binding		+			2.11003	0.320617	0.90188	A0A061IC49		Transformation/transcription domain-associated protein OS=Cricetulus griseus OX=10029 GN=H671_4g11469 PE=4 SV=1
-0.928171	-0.114962	-0.752855	-0.0403691	0.174868	-0.380198	0.167234	-0.526071	-0.85888	-0.330684	-0.630112	-0.362575	metabolic process;transport	cytoplasm;cytosol;membrane	catalytic activity;nucleotide binding;transporter activity	Collecting duct acid secretion;Metabolic pathways;mTOR signaling pathway;Oxidative phosphorylation;Phagosome;Rheumatoid arthritis;Synaptic vesicle cycle	+	+		1.81705	1.87236	1.12544	A0A061IQ35	Atp6v1b2;LOC100774665	V-type proton ATPase subunit B, brain isoform-like protein OS=Cricetulus griseus OX=10029 GN=H671_1g2495 PE=3 SV=1
-0.0555545	0.84383	0.110917	0.930156	0.162537	-0.218432	0.352726	-0.363722	-0.398541	-0.0884676	-0.259347	-0.148303		membrane	metal ion binding;protein binding		+			1.93192	1.35244	0.963631	G3HVZ2	Fat1;LOC100766718	Protocadherin Fat 1 OS=Cricetulus griseus OX=10029 GN=I79_015138 PE=4 SV=1
-0.282032	-0.361865	-0.388337	-0.523363	0.00257589	0.155774	-0.104581	0.135661	0.443215	0.0466461	0.406993	-0.0111676								0.417774	1.1615	2.1587	A0A3L7HI82		Epoxide hydrolase OS=Cricetulus griseus OX=10029 GN=CgPICR_010132 PE=3 SV=1
-0.0205602	-0.121593	-0.0314874	-0.104342	0.055111	-0.113164	0.103707	-0.0777931	-0.123111	-0.223632	-0.118739	-0.240005		membrane;mitochondrion	catalytic activity;nucleotide binding;RNA binding					1.8693	1.54848	2.23751	G3I432	Atad3a;LOC100772005	ATPase family AAA domain-containing protein 3 OS=Cricetulus griseus OX=10029 GN=H671_2g6122 PE=4 SV=1
-0.107014	-0.192037	-0.109754	-0.0728178	-0.0793992	-0.143434	-0.0639344	-0.20538	0.261191	0.0797634	0.299001	0.128436	cell organization and biogenesis;metabolic process;regulation of biological process;response to stimulus	cytoplasm;nucleus;organelle lumen;spliceosomal complex	enzyme regulator activity;protein binding;RNA binding					0.139188	1.07318	1.53288	G3GUY5	Ccar2;LOC100769631	Protein KIAA1967-like OS=Cricetulus griseus OX=10029 GN=I79_001511 PE=4 SV=1
-0.208754	-0.154548	-0.359368	-0.507654	0.414131	-0.0845213	0.0929758	-0.371823	-0.665828	-0.221977	0.0266313	-0.371061								0.0813131	0.810036	0.0204651	A0A3L7HFL9		PDIA3 OS=Cricetulus griseus OX=10029 GN=CgPICR_001531 PE=4 SV=1
0.169964	0.404994	0.16211	0.420902	-0.18647	0.243967	-0.0956678	0.217676	0.362207	0.231658	0.46083	0.342122					+	+		2.89002	1.80211	0.630109	A0A3L7H980		DHX8 OS=Cricetulus griseus OX=10029 GN=CgPICR_016865 PE=4 SV=1
0.312724	0.0697107	0.318234	-0.0340328	-0.00386619	-0.127582	-0.0747823	-0.151342	0.367662	0.101369	0.396183	0.00915613					+			1.53561	0.936511	1.67493	G3IGS8	Srrt	Serrate RNA effector molecule-like OS=Cricetulus griseus OX=10029 GN=I79_023004 PE=4 SV=1
0.298343	-0.171201	0.237365	-0.156388	-0.0846405	0.34938	0.015462	0.337371	-0.291746	-0.400833	-0.271236	-0.479582	metabolic process		catalytic activity;nucleotide binding	Adipocytokine signaling pathway;AMPK signaling pathway;Citrate cycle (TCA cycle);FoxO signaling pathway;Glucagon signaling pathway;Glycolysis / Gluconeogenesis;Insulin resistance;Insulin signaling pathway;Metabolic pathways;PI3K-Akt signaling pathway;PPAR signaling pathway;Proximal tubule bicarbonate reclamation;Pyruvate metabolism	+	+		2.2805	1.76127	1.22274	G3HDE8	Pck2	Phosphoenolpyruvate carboxykinase [GTP], mitochondrial OS=Cricetulus griseus OX=10029 GN=I79_008554 PE=3 SV=1
-0.357236	-0.304833	-0.332122	-0.237865	-0.114604	-0.134246	0.0785512	-0.0822582	-0.492635	0.100813	-0.704268	-0.0185452			catalytic activity;motor activity;nucleotide binding;protein binding					0.752526	0.335167	1.46551	A0A061I5S0		Myosin-Ie-like protein OS=Cricetulus griseus OX=10029 GN=H671_4g11772 PE=3 SV=1
-0.324681	0.0600672	-0.278206	0.0341931	0.00364692	0.0139293	3.5256e-05	-0.00562472	0.382391	0.126695	0.285097	0.12217					+			2.23872	0.0768587	1.30016	A0A061I5S7		Integrator complex subunit 1 OS=Cricetulus griseus OX=10029 GN=H671_4g13127 PE=4 SV=1
0.345536	-0.0404426	0.433993	-0.0370816	-0.161548	-0.0335675	-0.155261	-0.0121621	-0.0127162	-0.188602	-0.146106	-0.228401					+			1.97881	2.17359	0.688688	G3GYM0	Nup160	Nuclear pore complex protein Nup160 OS=Cricetulus griseus OX=10029 GN=I79_002900 PE=4 SV=1
0.226891	0.167304	0.261816	0.0995122	0.378736	0.330306	0.357256	0.176356	0.196318	0.115183	0.407373	0.119874	cell differentiation;cell organization and biogenesis;metabolic process;regulation of biological process;transport	cytoskeleton;Golgi;membrane	catalytic activity;motor activity;protein binding;transporter activity					0.997376	0.555807	0.651904	G3I1H4	Golga5	GOLGA5 OS=Cricetulus griseus OX=10029 GN=CgPICR_012976 PE=4 SV=1
-0.326108	-0.0773773	-0.34489	-0.135635	0.0741606	-0.266424	-0.0197754	-0.39532	-0.046544	-0.0270624	0.0214148	-0.126599			metal ion binding;RNA binding		+			1.7595	1.33543	0.400214	G3HLK6	Gpatch8	G patch domain-containing protein 8 OS=Cricetulus griseus OX=10029 GN=I79_011597 PE=4 SV=1
0.150235	0.253951	0.158904	0.213306	-0.0176734	0.117881	-0.00595574	0.0721807	0.297254	0.125401	0.33115	0.107372								1.203	1.3425	2.03217	A0A3L7HK49		ZC3H11A (Fragment) OS=Cricetulus griseus OX=10029 GN=CgPICR_000953 PE=4 SV=1
0.0454577	0.0451582	-0.00735671	-0.0183917	0.0780125	0.46286	0.0133133	0.531594	0.123984	-0.407068	0.0333615	-0.395132	metabolic process	mitochondrion	catalytic activity	Carbon metabolism;Citrate cycle (TCA cycle);Metabolic pathways;Pathways in cancer;Pyruvate metabolism;Renal cell carcinoma		+		0.0440912	1.96865	2.04805	G3H6M5	Fh;LOC100773218	FH OS=Cricetulus griseus OX=10029 GN=CgPICR_010175 PE=3 SV=1
-0.0976144	-0.125287	-0.0697995	-0.170325	-0.0936985	-0.111576	-0.0261335	-0.145421	-0.361102	0.0612754	-0.157362	0.0167226	metabolic process	cytoplasm;cytosol;extracellular;membrane;nucleus	catalytic activity;nucleotide binding	Aminoacyl-tRNA biosynthesis				0.865018	0.675379	0.984625	P37879	Kars;LOC100766627	Lysine--tRNA ligase OS=Cricetulus griseus OX=10029 GN=KARS PE=1 SV=1
0.106294	-0.33318	0.236832	-0.199816	-0.148088	0.423671	-0.0869273	0.419016	0.142427	-0.361028	0.0549355	-0.444077	metabolic process	mitochondrion	catalytic activity;nucleotide binding		+	+		1.37162	2.49164	1.84853	G3H290	Acad10	Acyl-CoA dehydrogenase family member 10 OS=Cricetulus griseus OX=10029 GN=I79_004261 PE=4 SV=1
0.146502	0.0380373	0.20003	-0.0246554	-0.0881395	-0.242943	-0.0843992	-0.289156	-0.218786	0.384744	-0.118609	0.306277								1.25086	1.78985	1.82486	A0A3L7IHU4		TXNRD1 (Fragment) OS=Cricetulus griseus OX=10029 GN=CgPICR_002654 PE=3 SV=1
-0.0754366	0.302103	0.247558	0.419173	0.036071	0.22711	0.509108	0.969802	0.344207	0.639344	0.374463	0.354689		cytoskeleton	protein binding					0.600238	0.270591	0.358941	G3HWJ2	Plec	Plectin-1 OS=Cricetulus griseus OX=10029 GN=I79_015375 PE=4 SV=1
-0.752353	-0.0424098	-0.730682	-0.0220622	-0.183688	-0.0324708	-0.063798	-0.0984278	0.0334796	0.236063	0.0639839	0.297853	regulation of biological process		catalytic activity;DNA binding;metal ion binding;nucleotide binding		+			3.35771	0.315202	1.6192	G3HGZ3	Helz2;LOC100767179	Peroxisomal proliferator-activated receptor A-interacting complex 285 kDa protein OS=Cricetulus griseus OX=10029 GN=I79_009888 PE=4 SV=1
0.00507727	-0.234486	-0.0108852	-0.140315	-0.133869	0.219516	-0.174916	0.272995	-0.00987534	-0.390189	-0.196306	-0.365002						+		1.21508	2.15465	0.999578	A0A3L7I6B3		SEC63 OS=Cricetulus griseus OX=10029 GN=CgPICR_012623 PE=4 SV=1
-0.161242	-0.0991707	-0.100259	-0.210236	0.25486	0.0486287	0.162968	-0.0129433	-0.230472	-0.0230169	0.0268059	-0.106822								0.129756	1.12762	0.0912126	A0A3L7HLU9		PLOD3 OS=Cricetulus griseus OX=10029 GN=CgPICR_017292 PE=4 SV=1
-0.20695	-0.238689	-0.113303	-0.202551	-0.0435754	-0.193174	-0.0987101	-0.15482	-0.0854473	0.109665	-0.208509	0.153139	cell organization and biogenesis;cellular component movement;regulation of biological process;transport	membrane		Lysosome				0.454267	1.03569	1.29412	G3HFA8	Ap3d1	AP-3 complex subunit delta-1 OS=Cricetulus griseus OX=10029 GN=I79_009264 PE=4 SV=1
0.488418	-0.0385208	0.604263	0.00109855	0.164559	0.259923	0.132895	0.190826	0.865562	0.419571	0.807867	0.501175					+			1.938	0.741774	1.76505	A0A3L7I4Z8		ZFR OS=Cricetulus griseus OX=10029 GN=CgPICR_002730 PE=4 SV=1
-0.0161361	0.301621	-0.0805053	0.127693	0.0376864	-0.00288488	-0.0513554	-0.0514441	0.26767	-0.138924	0.177317	-0.0726615								0.978417	0.138305	1.55426	A0A3L7I816		THRAP3 (Fragment) OS=Cricetulus griseus OX=10029 GN=CgPICR_007088 PE=4 SV=1
0.213268	0.502948	0.209044	0.500531	-0.0710659	0.277229	-0.0199996	0.332563	0.236642	-0.0771113	-0.00153068	-0.0975781	cell differentiation;regulation of biological process;response to stimulus	cytoplasm;cytosol;Golgi;membrane;nucleus	catalytic activity;nucleotide binding;RNA binding	Ribosome biogenesis in eukaryotes	+	+		4.15424	1.94515	0.640903	G3GR93	Gtpbp4	Nucleolar GTP-binding protein 1 OS=Cricetulus griseus OX=10029 GN=CgPICR_005293 PE=3 SV=1
0.0725432	0.412574	0.0515546	0.449095	0.0567035	-0.098918	0.113232	-0.0752765	0.497273	0.357281	0.488401	0.436876	metabolic process;regulation of biological process	cytoplasm;cytosol;membrane;nucleus	catalytic activity;nucleotide binding;RNA binding	Spliceosome	+			2.4887	1.51898	0.856182	G3HCV0	Ddx42	ATP-dependent RNA helicase DDX42 OS=Cricetulus griseus OX=10029 GN=I79_008317 PE=4 SV=1
-0.00629521	0.198688	0.10837	0.190498	0.0138522	-0.0461511	0.0655843	-0.336048	0.368333	0.195258	0.236178	0.219117	regulation of biological process	nucleus	DNA binding;metal ion binding					0.886665	0.589238	0.533898	G3HEU6	Adnp;LOC100757883	ADNP OS=Cricetulus griseus OX=10029 GN=CgPICR_012825 PE=4 SV=1
0.560327	0.0384093	0.615539	0.13398	-0.210155	-0.0464945	-0.184248	-0.0824232	0.178418	0.102443	0.040267	0.204887	metabolic process;transport		protein binding;RNA binding	mRNA surveillance pathway;RNA transport;Spliceosome	+			1.92509	1.57306	0.182049	A0A061IET0	LOC100770427;Ncbp1	Nuclear cap-binding protein subunit 1-like protein OS=Cricetulus griseus OX=10029 GN=H671_2g6182 PE=4 SV=1
-0.154762	-0.604181	-0.193896	-0.64506	-0.217388	-0.467783	-0.113619	-0.466621	-0.423217	-0.259091	-0.50462	-0.289477	metabolic process	cytoplasm	catalytic activity;nucleotide binding;protein binding		+	+		2.40612	1.54778	1.3126	A0A061ILQ3	LOC100756755;Mars	Methionyl-tRNA synthetase, cytoplasmic-like isoform 2 OS=Cricetulus griseus OX=10029 GN=H671_1g1562 PE=3 SV=1
-0.424495	0.0661391	-0.530928	-0.0396748	0.164594	-0.325156	0.128144	-0.265223	0.0248994	0.00886917	0.0650196	0.0511733	cell organization and biogenesis;cellular component movement;transport	cytoplasm;cytoskeleton	protein binding		+	+		1.64637	2.2041	0.180898	G3HN88	Cap1;LOC100774682	Adenylyl cyclase-associated protein OS=Cricetulus griseus OX=10029 GN=I79_012224 PE=3 SV=1
0.190349	0.0018387	0.247673	0.0520811	0.173781	0.356081	0.178792	0.321332	0.191558	0.0375711	0.110924	0.0577489								1.42946	1.94005	0.885178	A0A3L7HJJ4		CTAGE5 OS=Cricetulus griseus OX=10029 GN=CgPICR_016267 PE=4 SV=1
0.23257	-0.131313	0.210934	-0.0981913	0.0221976	0.483951	0.0772561	0.50016	0.424812	0.417669	0.258267	0.348852					+	+		2.46372	2.37853	0.161886	A0A3L7GQU0		CTSB (Fragment) OS=Cricetulus griseus OX=10029 GN=CgPICR_007531 PE=3 SV=1
1.16254	-0.523641	-0.119011	-0.0683368	-0.348275	0.361854	0.129546	0.405819	0.488008	0.866409	0.41366	0.861395	metabolic process;regulation of biological process	nucleus	catalytic activity;DNA binding;metal ion binding					0.453206	0.754164	2.09486	G3H6D9	Dnmt1;LOC100762713	DNA (cytosine-5)-methyltransferase OS=Cricetulus griseus OX=10029 GN=I79_005894 PE=3 SV=1
0.0519399	-0.0847062	0.00468065	-0.0532111	0.00801753	0.0503387	0.0108719	0.0790023	0.47279	0.0579901	0.388611	0.0993157	metabolic process	cytosol	catalytic activity	Arginine and proline metabolism;beta-Alanine metabolism;Histidine metabolism;Metabolic pathways				1.12103	1.20916	1.76245	G3I692	Cndp2	CNDP2 OS=Cricetulus griseus OX=10029 GN=CgPICR_014740 PE=4 SV=1
-0.512592	-0.275457	-0.594381	-0.257374	-0.239177	-0.642381	-0.168773	-0.528931	-0.418202	-0.094737	-0.323111	-0.0999966					+	+		1.68552	1.53376	1.53695	A0A3L7GR44		IPO4 OS=Cricetulus griseus OX=10029 GN=CgPICR_007613 PE=4 SV=1
-0.439167	-0.0751037	-0.492089	-0.273643	0.0159436	0.0995388	-0.209583	0.0741701	0.0871944	-0.30016	0.0784044	-0.300651	transport	membrane	metal ion binding				+	0.978155	0.607407	3.87968	G3HBM4	LOC100766212;Slc25a13	Calcium-binding mitochondrial carrier protein Aralar2 OS=Cricetulus griseus OX=10029 GN=I79_007859 PE=3 SV=1
-0.210624	0.217032	-0.21726	0.1728	0.50991	0.0663642	0.437613	0.00718608	-0.869569	-0.0848971	-0.886629	-0.170908	cell differentiation;cell organization and biogenesis;cellular component movement;defense response;metabolic process;regulation of biological process;response to stimulus;transport	cell surface;cytoplasm;cytoskeleton;cytosol;endosome;membrane;nucleus	enzyme regulator activity;metal ion binding;protein binding;structural molecule activity		+	+	+	2.526	1.9494	2.46876	G3I5L3	Anxa1;LOC100768079	Annexin OS=Cricetulus griseus OX=10029 GN=H671_3g10393 PE=3 SV=1
0.00867943	-0.185267	-0.0215186	-0.104217	-0.179568	-0.321191	-0.129284	-0.241017	-0.19853	0.119773	-0.339833	0.125909								1.06848	0.936322	1.50815	A0A3L7IDS2		NAA15 OS=Cricetulus griseus OX=10029 GN=CgPICR_016664 PE=4 SV=1
-0.344899	-0.329825	-0.378124	-0.301725	0.0287753	-0.380678	0.0623464	-0.377095	-0.706573	0.0147419	-0.886355	-0.0543956	metabolic process	cytoplasm;nucleus	catalytic activity;metal ion binding;nucleotide binding			+		0.768811	2.80189	1.82298	A0A061I4E3	Imp;Impdh2	Inosine-5'-monophosphate dehydrogenase OS=Cricetulus griseus OX=10029 GN=IMPDH PE=3 SV=1
-0.181879	-0.0510587	-0.220066	-0.0743332	0.387139	-0.739279	0.318078	-0.591697	-0.608457	0.0505304	-0.761289	-0.0118905	regulation of biological process	membrane	metal ion binding			+		1.59918	2.19772	1.87085	A0A061IML2		Annexin OS=Cricetulus griseus OX=10029 GN=H671_1g1311 PE=3 SV=1
-0.355237	-0.226178	-0.248449	-0.273787	-0.113767	-0.467483	-0.0704622	-0.37386	-0.359577	0.0404882	-0.336574	0.065568	cell organization and biogenesis		catalytic activity;nucleotide binding			+		0.329191	1.62403	2.74597	A0A061I1Z7		Dynamin-1-like protein (Fragment) OS=Cricetulus griseus OX=10029 GN=H671_4g12865 PE=3 SV=1
0.0310602	-0.201558	0.0234633	-0.242673	-0.171999	0.0371533	-0.109989	0.044876	0.651449	0.22638	0.639291	0.286911					+			2.15775	1.54934	2.2043	A0A3L7H1L7		HTATSF1 OS=Cricetulus griseus OX=10029 GN=CgPICR_014261 PE=4 SV=1
0.492469	-0.0791941	0.4812	-0.0810451	0.149531	0.184228	0.106134	0.220861	-0.274505	-0.284484	-0.329951	-0.233987	cellular homeostasis;metabolic process;regulation of biological process		catalytic activity		+			3.99392	0.923804	0.431521	A0A061I4I7		Protein disulfide-isomerase A5 OS=Cricetulus griseus OX=10029 GN=H671_4g11747 PE=4 SV=1
-0.687777	-0.0897561	-0.823139	-0.0878457	-0.069769	-0.329071	-0.0581445	-0.397337	-0.0815774	0.213506	-0.0274974	0.228729	cell organization and biogenesis;metabolic process;regulation of biological process;response to stimulus	cytoskeleton	catalytic activity;metal ion binding;motor activity;nucleotide binding;protein binding;structural molecule activity		+	+		1.99343	1.88192	1.9903	G3HB11	LOC100767265;Rock2	Rho-associated protein kinase 2 OS=Cricetulus griseus OX=10029 GN=I79_007624 PE=3 SV=1
-1.16473	-0.151571	-1.26314	-0.0837612	-0.09519	-0.660296	-0.064291	-0.687296	-0.655228	0.279423	-0.47471	0.410953					+	+		2.52902	2.92422	1.83198	A0A3L7HN93		KIF15 (Fragment) OS=Cricetulus griseus OX=10029 GN=CgPICR_014677 PE=3 SV=1
0.71571	0.631157	0.622571	0.71861	0.315976	0.653879	0.450415	0.829752	0.501152	0.299069	0.113749	0.372078								0.0284654	1.0783	0.04594	A0A3L7H792		SERBP1 OS=Cricetulus griseus OX=10029 GN=CgPICR_017211 PE=4 SV=1
0.309777	-0.0805521	0.349496	-0.21042	0.102869	0.387621	-0.0699264	0.410064	0.249601	0.11453	0.262036	0.104471	cellular homeostasis;metabolic process;regulation of biological process	endoplasmic reticulum;membrane	catalytic activity		+			1.7029	1.31701	2.52666	A0A061HZF8		Putative dnaJ subfamily C member 10 OS=Cricetulus griseus OX=10029 GN=H671_6g15452 PE=4 SV=1
0.0849791	-0.0517415	0.13196	-0.00170802	0.155171	0.101036	0.137754	0.16068	0.0775976	0.0137292	0.035922	-0.0115968	transport	membrane	catalytic activity;nucleotide binding;protein binding;transporter activity	ABC transporters;Antigen processing and presentation;Herpes simplex infection;Phagosome;Primary immunodeficiency				1.23059	0.176971	0.824543	G3HQT1	Tap2	Antigen peptide transporter 2 OS=Cricetulus griseus OX=10029 GN=I79_013187 PE=4 SV=1
0.0799274	0.339058	0.180473	0.307124	-0.0358	0.0782414	0.0513258	0.0105792	0.406996	0.177323	0.525678	0.164342	metabolic process		metal ion binding;protein binding					1.17188	0.240503	1.41489	A0A061IJH9		PHD finger protein 3 OS=Cricetulus griseus OX=10029 GN=H671_1g2434 PE=4 SV=1
0.31378	-0.00388334	0.29288	0.0105267	-0.0460892	-0.0350542	0.0575676	-0.126243	0.0356979	0.0861931	0.168533	0.0175924					+			2.7483	0.471987	0.243451	A0A3L7I7X3		PRPF4 (Fragment) OS=Cricetulus griseus OX=10029 GN=CgPICR_009091 PE=4 SV=1
0.178501	0.0151215	0.193158	0.264569	-0.298635	0.0527077	-0.209272	0.352857	0.300674	-0.258242	-0.216735	-0.190476	cell organization and biogenesis;metabolic process	mitochondrion	catalytic activity;RNA binding	Alzheimer's disease;Metabolic pathways;Valine, leucine and isoleucine degradation				0.126019	0.999205	0.38222	G3H7U0	Hsd17b10;LOC100757689	3-hydroxyacyl-CoA dehydrogenase type-2 OS=Cricetulus griseus OX=10029 GN=H671_xg20529 PE=3 SV=1
-0.788548	-0.630599	-0.751211	-0.553926	-0.331509	-0.352792	-0.324049	-0.329905	0.0577355	0.0905037	-0.00644688	0.0615025	metabolic process;response to stimulus	cytoplasm;nucleus	catalytic activity;protein binding	Chemical carcinogenesis;Drug metabolism - cytochrome P450;Glutathione metabolism;Metabolism of xenobiotics by cytochrome P450;Platinum drug resistance				1.27502	0.424095	0.539145	G3ILF1	Gstm3;LOC100750357	Glutathione S-transferase OS=Cricetulus griseus OX=10029 GN=H671_1g2859 PE=3 SV=1
-0.121392	-0.15543	-0.12026	-0.142371	0.0460425	-0.490017	0.0272208	-0.451819	-0.353982	-0.133898	-0.485015	-0.0927696	metabolic process	cytoplasm;membrane	nucleotide binding;protein binding			+		1.29746	2.75569	1.32975	G3I2M1	Cct6a	T-complex protein 1 subunit zeta OS=Cricetulus griseus OX=10029 GN=I79_017661 PE=3 SV=1
0.561335	-0.17555	0.498594	-0.0232983	0.0647411	0.367537	0.0721931	0.392157	0.406246	0.0672321	0.360426	0.102869					+	+		1.77764	2.76911	2.02987	A0A3L7HRY2		APLP2 OS=Cricetulus griseus OX=10029 GN=CgPICR_005783 PE=4 SV=1
-0.411201	-0.322014	-0.364451	-0.338684	-0.0704469	-0.349244	-0.115995	-0.241361	-0.166458	0.0275946	-0.316538	0.0612316	cell organization and biogenesis;cellular component movement;coagulation;regulation of biological process;transport	membrane	protein binding	Lysosome				0.834091	1.12685	1.18486	G3H316	Ap3b1	AP-3 complex subunit beta OS=Cricetulus griseus OX=10029 GN=I79_004622 PE=3 SV=1
-0.0262566	0.215172	-0.0269212	0.183242	0.260815	-0.136925	0.197513	-0.203204	-0.789428	-0.146565	-0.700421	-0.176792					+	+		2.30415	1.8887	2.19172	A0A3L7HVV8		Annexin OS=Cricetulus griseus OX=10029 GN=CgPICR_005226 PE=3 SV=1
0.622956	0.380983	0.672126	0.287909	0.158154	0.343305	0.00274189	0.332204	0.502627	0.237714	0.430972	0.193922			RNA binding		+			1.5668	1.093	1.57081	A0A061IFF1		Heterogeneous nuclear ribonucleoprotein A1 OS=Cricetulus griseus OX=10029 GN=H671_2g5984 PE=4 SV=1
-0.0991183	0.125977	-0.179781	-0.219479	0.0928202	0.263967	-0.0572605	0.0647898	-0.30735	-0.184761	1.20461	0.867752	metabolic process		catalytic activity;RNA binding					0.184844	0.442814	0.037141	G3HJT2		Serine/threonine-protein phosphatase 4 regulatory subunit 3B OS=Cricetulus griseus OX=10029 GN=I79_010933 PE=4 SV=1
-0.267379	-0.276026	-0.281634	-0.281897	-0.0400229	0.109156	-0.0299644	0.115242	0.248647	-0.00907036	0.211772	-0.000434752						+		0.206395	2.79834	2.19162	A0A3L7HM06		PNPLA6 (Fragment) OS=Cricetulus griseus OX=10029 GN=CgPICR_016492 PE=4 SV=1
-0.224174	-0.178309	-0.253491	-0.19482	-0.143461	-0.603262	-0.211803	-0.516146	-0.427955	-0.28736	-0.428537	-0.331656	cell communication;metabolic process;regulation of biological process;response to stimulus	cytoplasm;membrane;nucleus	RNA binding	Apoptosis;Hepatitis C;Herpes simplex infection;Influenza A;Measles;Non-alcoholic fatty liver disease (NAFLD);Protein processing in endoplasmic reticulum;RNA transport		+		1.04644	1.69129	1.48041	G3H1M4	Eif2s1;LOC100761915	Eukaryotic translation initiation factor 2 subunit 1 OS=Cricetulus griseus OX=10029 GN=I79_004073 PE=4 SV=1
0.188012	-0.242491	0.216361	-0.205464	-0.0686875	-0.349722	-0.0424948	-0.353586	-0.287969	-0.353026	-0.336017	-0.343975			catalytic activity;nucleotide binding;RNA binding		+	+		2.52578	2.70041	0.562395	G3HFP5	Ddx10	RNA helicase OS=Cricetulus griseus OX=10029 GN=I79_009408 PE=3 SV=1
-0.331328	-0.429176	-0.365379	-0.50844	-0.248028	-0.536328	-0.247308	-0.489587	-0.573691	-0.101667	-0.655813	-0.165171	metabolic process	cytoplasm	catalytic activity;nucleotide binding			+		0.967074	2.11502	1.94196	G3GZR1	Dars	Aspartyl-tRNA synthetase, cytoplasmic OS=Cricetulus griseus OX=10029 GN=I79_003356 PE=3 SV=1
0.097661	0.1409	0.16216	0.203053	-0.0990143	0.419562	-0.0684108	0.38309	0.275378	0.109561	0.206696	0.122444	metabolic process;regulation of biological process;response to stimulus		catalytic activity;DNA binding;metal ion binding;nucleotide binding			+		0.349938	2.61977	1.15497	G3GTU1	Lig3	DNA ligase OS=Cricetulus griseus OX=10029 GN=I79_001080 PE=3 SV=1
-0.550904	-0.00523095	-0.443371	0.000836453	-0.267092	-0.302003	-0.279447	-0.432387	-0.0908681	0.623356	-0.0746966	0.4412	cell death;cell organization and biogenesis;metabolic process;response to stimulus	chromosome;cytoplasm;cytoskeleton;cytosol;nucleus	catalytic activity;DNA binding;nucleotide binding;protein binding		+			1.93433	0.540729	1.66971	G3H7V9	LOC100769958;Mcm2	DNA helicase OS=Cricetulus griseus OX=10029 GN=I79_006453 PE=3 SV=1
-0.4293	-0.0719337	-0.342887	-0.082839	0.0397377	-0.093646	-0.0156421	-0.211557	-0.443527	-0.329813	-0.257494	-0.257569	metabolic process;transport	membrane	catalytic activity;protein binding;transporter activity		+			1.71386	0.8952	0.203081	A0A061I3M5		C-Jun-amino-terminal kinase-interacting protein 4 OS=Cricetulus griseus OX=10029 GN=H671_7g18192 PE=3 SV=1
-0.4507	-0.261191	-0.537543	-0.231071	-0.253834	-0.508342	-0.237962	-0.364194	-0.1295	0.138677	-0.366782	0.0657415	metabolic process	cytoplasm	catalytic activity;nucleotide binding		+			1.48582	0.922268	0.974955	A0A061I7C5		Glutaminyl-tRNA synthetase-like protein OS=Cricetulus griseus OX=10029 GN=H671_4g13282 PE=3 SV=1
0.308153	-0.171079	0.28704	-0.270565	-0.0932131	0.193208	-0.0985365	0.119772	0.206335	-0.324651	0.22032	-0.356131		cytoplasm	metal ion binding;protein binding		+	+	+	2.02297	1.68563	3.01496	O88818	LOC100689375;Pls3	Plastin-3 OS=Cricetulus griseus OX=10029 GN=PLS3 PE=2 SV=3
0.336397	0.0432186	0.250075	-0.00298225	-0.117646	0.0647936	-0.0474891	0.193305	-0.168154	0.155462	-0.269264	0.19431	cell differentiation;development;regulation of biological process	cytoplasm	protein binding;RNA binding	RNA transport	+			1.51346	0.992513	1.73489	O70523	Fxr1	Fragile X mental retardation syndrome-related protein 1 OS=Cricetulus griseus OX=10029 GN=FXR1 PE=2 SV=1
-0.130515	0.12437	-0.283896	0.0790501	-0.252439	-0.00438775	-0.195978	0.022871	0.0511065	0.388018	-0.0369158	0.323893	regulation of biological process		DNA binding			+		1.21503	1.75551	1.62881	A0A061IM05		Cold shock domain-containing protein E1-like protein OS=Cricetulus griseus OX=10029 GN=H671_1g3182 PE=4 SV=1
-0.0305652	-0.0452536	-0.0205554	-0.123232	0.00664796	0.165913	-0.00934322	0.154432	-0.390069	-0.0197717	-0.182014	0.0438347			nucleotide binding;protein binding			+		0.562199	2.43263	0.953223	A0A061HWQ2		Actin, gamma-enteric smooth muscle-like isoform 1 OS=Cricetulus griseus OX=10029 GN=H671_8g19562 PE=3 SV=1
-0.644705	-0.357719	-0.652661	-0.430213	-0.197022	-0.63117	-0.268522	-0.64917	-0.340496	-0.0528431	-0.437087	-0.0315847					+	+		1.70148	2.09208	1.70427	A0A3L7HFA5		PSMC3 OS=Cricetulus griseus OX=10029 GN=CgPICR_001750 PE=3 SV=1
-0.496139	-0.337946	-0.452771	-0.29266	-0.114245	-0.482811	-0.332372	-0.584083	-0.516167	-0.120207	-0.383593	-0.145731	metabolic process;regulation of biological process	cytoplasm	catalytic activity;nucleotide binding;protein binding					1.43554	0.909534	1.3716	G3HE31	LOC100757596;Psmc2	26S protease regulatory subunit 7 OS=Cricetulus griseus OX=10029 GN=I79_008802 PE=3 SV=1
0.28855	0.172001	0.314611	0.106792	0.00263786	-0.0681171	-0.0262012	-0.0161152	0.13462	-0.0255118	0.0137043	-0.127755								1.3584	0.38203	0.705251	A0A3L7H8R4		FTSJ3 (Fragment) OS=Cricetulus griseus OX=10029 GN=CgPICR_016818 PE=3 SV=1
-1.26647	-0.185494	-1.2283	-0.194658	0.146104	-1.14174	0.0493849	-1.07509	-0.911387	-0.947075	-0.985136	-0.883291					+	+		3.46289	2.62664	0.246084	A0A3L7HXP7		MFGE8 OS=Cricetulus griseus OX=10029 GN=CgPICR_009319 PE=4 SV=1
0.690602	-0.533233	0.978627	-0.655601	-0.1626	0.29161	-0.104801	0.351468	-0.022498	-0.0663709	0.0110846	0.0155401					+	+		1.92894	2.0836	0.155094	A0A3L7IM15		P4HA1 OS=Cricetulus griseus OX=10029 GN=CgPICR_018914 PE=4 SV=1
0.0561619	-0.166774	-0.0505934	-0.228227	-0.221839	-0.26145	-0.166026	-0.219792	-0.0103272	0.0801277	0.0723991	0.00387283	metabolic process;transport		catalytic activity;nucleotide binding					1.08111	0.505858	0.0637517	G3IHR8	Ahcyl1	Adenosylhomocysteinase OS=Cricetulus griseus OX=10029 GN=I79_023374 PE=3 SV=1
0.0184031	-0.283211	0.0626727	-0.21616	-0.0218545	-0.045106	-0.0104265	-0.12835	-0.303758	0.128904	-0.150364	0.0307761	metabolic process		catalytic activity;nucleotide binding		+			1.72985	0.62904	1.10863	G3HXL9	Aak1	AP2-associated protein kinase 1 OS=Cricetulus griseus OX=10029 GN=I79_015746 PE=4 SV=1
0.477693	0.390945	0.497971	0.464823	0.39188	0.307787	0.349815	0.217913	0.352373	0.35851	0.472228	0.361804	regulation of biological process;response to stimulus	cytoplasm;cytosol;membrane;nucleus	enzyme regulator activity;nucleotide binding;protein binding					0.588293	0.791977	0.322283	G3ICC2	Bag3	BAG family molecular chaperone regulator 3 OS=Cricetulus griseus OX=10029 GN=I79_021315 PE=4 SV=1
-0.654042	-0.106961	-0.632912	-0.0595112	0.292108	-0.596944	0.19038	-0.346637	-0.306722	-0.582175	-0.310533	-0.618037					+	+		2.66916	1.46759	2.41961	A0A3L7H9G2		C1RA OS=Cricetulus griseus OX=10029 GN=CgPICR_018397 PE=3 SV=1
-0.727135	0.0191164	-0.634962	0.0577974	-0.0916625	-0.258809	-0.161343	-0.333738	0.180838	0.47021	0.187706	0.355629	regulation of biological process				+			2.3196	1.09658	1.23946	A0A061IP88		Rho guanine nucleotide exchange factor 40 OS=Cricetulus griseus OX=10029 GN=H671_1g2249 PE=4 SV=1
-0.232731	0.0247012	-0.10906	0.118395	0.0515367	-0.334145	0.17116	-0.159667	-0.603985	-0.224288	-0.370898	-0.180462								1.0509	1.11233	0.859835	A0A3L7ILD1		VARS OS=Cricetulus griseus OX=10029 GN=CgPICR_019575 PE=3 SV=1
0.351824	0.331773	0.306424	0.402157	-0.0249711	0.3272	0.0579185	0.365381	0.253648	0.316713	0.245237	0.295041						+		0.335753	1.73029	1.39904	A0A3L7H187		ACSL4 (Fragment) OS=Cricetulus griseus OX=10029 GN=CgPICR_016733 PE=4 SV=1
-0.11186	0.142234	0.0438575	0.154326	0.0975151	0.163479	0.0511027	0.0533237	0.119815	0.0811289	0.187294	0.0738001		membrane	protein binding					0.839431	0.203473	0.811902	G3GUR8	Slmap	Sarcolemmal membrane-associated protein OS=Cricetulus griseus OX=10029 GN=I79_001441 PE=4 SV=1
-0.605498	-0.458019	-0.491771	-0.305856	-0.259281	-0.455023	-0.249801	-0.510152	-0.412657	-0.0821523	-0.496378	-0.0704384						+		0.654928	1.83235	1.91151	A0A3L7II90		PSMC2 OS=Cricetulus griseus OX=10029 GN=CgPICR_013869 PE=3 SV=1
-0.317256	-0.496682	-0.314418	-0.472704	-0.248748	-1.18203	-0.21936	-1.06551	-0.881076	-0.195192	-0.875527	-0.216191	metabolic process		catalytic activity;nucleotide binding	Metabolic pathways;Pyrimidine metabolism	+	+	+	2.29473	2.34396	3.58406	G3HCN2	Ctps;Ctps1	CTP synthase OS=Cricetulus griseus OX=10029 GN=I79_008246 PE=3 SV=1
-0.127552	-0.131496	-0.111443	-0.070259	-0.148193	0.438438	-0.133345	0.403924	0.0254574	-0.236955	-0.156371	-0.275264	metabolic process	mitochondrion	catalytic activity			+		0.210401	2.95243	0.752993	A0A061IHQ6		Succinyl-CoA:3-ketoacid-coenzyme A transferase OS=Cricetulus griseus OX=10029 GN=H671_2g6092 PE=3 SV=1
-0.452418	-0.209892	-0.522885	-0.217045	0.0192975	0.532385	-0.0338554	0.554519	0.109574	-0.43093	0.118803	-0.448896		mitochondrion	catalytic activity	Carbon metabolism;Glyoxylate and dicarboxylate metabolism;Metabolic pathways;Propanoate metabolism;Valine, leucine and isoleucine degradation	+	+	+	1.78842	2.56521	3.47885	G3I1E0	Pccb	Propionyl-CoA carboxylase beta chain, mitochondrial OS=Cricetulus griseus OX=10029 GN=I79_017193 PE=4 SV=1
-0.114511	0.151491	-0.0773792	0.125972	-0.00881484	-0.152423	-0.0700407	-0.222807	0.361241	0.018054	0.286859	0.0884877	metabolic process		RNA binding		+			2.04146	1.06336	1.46895	G3HNF0	LOC100770267;Rbm25	RNA-binding protein 25 OS=Cricetulus griseus OX=10029 GN=I79_012288 PE=4 SV=1
0.399672	0.00670051	0.421349	-0.0473242	-0.104249	-0.0594654	-0.0777179	-0.0502186	0.0586539	-0.0184555	0.0913038	-0.0212039					+			2.3436	0.907718	1.54386	A0A3L7HMN3		RNA helicase OS=Cricetulus griseus OX=10029 GN=CgPICR_001029 PE=3 SV=1
0.155623	-0.0583897	0.197039	-0.0390414	-0.114758	-0.159028	-0.078598	-0.148211	-0.160627	0.170259	-0.220237	0.119566					+			1.9932	1.02447	1.87483	A0A3L7IF42		DIS3 OS=Cricetulus griseus OX=10029 GN=CgPICR_004795 PE=3 SV=1
-0.44104	-0.089796	-0.476006	0.000610409	-0.0638209	0.0623874	-0.0305451	0.0112047	-0.0108738	0.160564	-0.0256424	0.116339	metabolic process		catalytic activity;metal ion binding		+			1.87179	0.956164	1.66912	A0A061IGX1		E3 ubiquitin-protein ligase OS=Cricetulus griseus OX=10029 GN=H671_3g9004 PE=4 SV=1
0.0315723	-0.0615711	0.0600281	-0.129309	0.182105	0.185097	0.12053	0.242582	-0.221617	-0.439374	-0.325742	-0.463648	metabolic process		catalytic activity;metal ion binding;protein binding					1.21129	0.559121	1.09847	A0A061I4U2		Glucosidase 2 subunit beta-like isoform 1 OS=Cricetulus griseus OX=10029 GN=H671_4g12124 PE=4 SV=1
-1.55886	-0.177298	-1.68545	-0.270668	0.013133	-0.454106	-0.0207491	-0.611392	-0.463249	0.453693	-0.637041	0.428743	cell organization and biogenesis;cellular component movement;metabolic process;regulation of biological process;transport	cytoskeleton;Golgi	catalytic activity;motor activity;nucleotide binding;protein binding		+	+		2.50177	1.65055	2.11068	A0A061I2E3		Kinesin-like protein KIF15 OS=Cricetulus griseus OX=10029 GN=H671_4g13212 PE=3 SV=1
0.102141	-0.103717	0.0850467	-0.201489	0.133697	-0.104944	0.0733252	-0.143904	0.0533056	-0.0571852	0.137965	-0.00601765	metabolic process		catalytic activity;metal ion binding	Alzheimer's disease	+			1.41665	1.62064	0.907668	G3H3W4	Ide;LOC100763752	Insulin-degrading enzyme OS=Cricetulus griseus OX=10029 GN=I79_004954 PE=3 SV=1
-0.584527	-0.0908718	-0.650192	-0.140872	-0.273977	-0.38667	-0.318728	-0.445561	-0.125061	0.478781	-0.12867	0.507073	metabolic process	membrane;nucleus	catalytic activity;DNA binding;nucleotide binding		+		+	2.17369	1.07792	3.27654	G3GZQ9		DNA helicase OS=Cricetulus griseus OX=10029 GN=I79_003354 PE=3 SV=1
-0.200935	-0.14215	-0.145337	-0.123133	0.00370868	-0.532109	0.0129338	-0.4314	-0.364217	-0.11759	-0.509631	-0.144063						+		0.519927	1.97969	1.27049	A0A3L7IMC9		CCT4 OS=Cricetulus griseus OX=10029 GN=CgPICR_004959 PE=4 SV=1
-0.447832	0.0136844	-0.486095	-0.0645648	0.175071	-0.932343	0.165953	-0.736383	-0.14916	0.357402	-0.139256	0.297359			catalytic activity		+	+		2.01818	2.02717	2.38332	G3HLV6	Acly;LOC100773325	ATP-citrate synthase OS=Cricetulus griseus OX=10029 GN=I79_011700 PE=4 SV=1
-0.358392	-0.171801	-0.438445	-0.322596	-0.197701	-0.556817	-0.19717	-0.73366	-0.216375	0.0142955	-0.112386	0.0380345						+		0.660566	1.43359	1.15371	A0A3L7IAX1		DIP2B OS=Cricetulus griseus OX=10029 GN=CgPICR_000185 PE=4 SV=1
0.182192	0.56257	0.249822	0.656421	0.0142669	-0.115685	0.0235187	-0.15637	0.262018	0.331061	0.168163	0.269728					+			1.67921	1.75312	0.572672	A0A3L7I2I3		RANGAP1 OS=Cricetulus griseus OX=10029 GN=CgPICR_015069 PE=4 SV=1
0.167549	0.372429	0.123413	0.328204	-0.207424	0.382744	-0.137352	0.234437	0.209351	0.0404128	0.257797	-0.0546913					+	+		1.64822	1.55493	1.33913	A0A3L7IQW0		NOP14 OS=Cricetulus griseus OX=10029 GN=CgPICR_004437 PE=4 SV=1
-0.23346	-0.0940313	-0.177571	0.0235919	-0.240501	0.331159	-0.107463	0.42843	0.521878	0.553945	0.210996	0.453292	cell organization and biogenesis;cellular component movement;metabolic process;regulation of biological process		catalytic activity;enzyme regulator activity;motor activity;nucleotide binding;protein binding;structural molecule activity			+		0.91951	1.66892	0.310254	G3I0V9	Ppfibp1	Liprin-beta-1 OS=Cricetulus griseus OX=10029 GN=I79_017000 PE=4 SV=1
-0.82014	0.160879	-0.954371	0.13806	-0.0922585	-0.962188	0.0286952	-1.10197	-0.993191	-0.147959	-0.685215	-0.206058	cellular homeostasis;metabolic process		catalytic activity;nucleotide binding		+	+		2.36811	2.07421	1.28654	G4Y368	Hk2;LOC100772205	Hexokinase 2 (Fragment) OS=Cricetulus griseus OX=10029 GN=HK2 PE=2 SV=1
-0.200414	-0.100386	-0.258452	-0.182618	0.114666	-0.113296	-0.0272073	-0.122078	0.110767	-0.00778953	-0.0561829	-0.117527	cell organization and biogenesis;transport	cytoplasm;membrane	protein binding;transporter activity					0.652268	0.82068	0.334506	A0A061ILJ2		General vesicular transport factor OS=Cricetulus griseus OX=10029 GN=H671_1g3434 PE=4 SV=1
-0.0584125	-0.0171242	-0.0182895	0.137416	0.00852386	-0.620609	0.0581245	-0.511224	-0.280586	-0.0782785	-0.381475	0.0208321	metabolic process		protein binding;RNA binding			+		0.465222	2.00462	1.29587	A0A061IC58		Elongation factor 1-gamma OS=Cricetulus griseus OX=10029 GN=H671_3g9663 PE=4 SV=1
-1.16193	-0.597563	-1.05575	-0.539062	-0.00378126	-0.71952	-0.0917454	-0.745695	-1.05284	-0.987494	-0.920235	-0.94696	cell organization and biogenesis	cytoplasm;cytoskeleton;cytosol;membrane	protein binding		+	+		1.90858	2.3507	0.0932587	G3HWX6	LOC100750794;Ttc17	Tetratricopeptide repeat protein 17 OS=Cricetulus griseus OX=10029 GN=I79_015489 PE=4 SV=1
-0.0227714	0.102759	-0.365858	-0.0566601	-0.193384	-0.308916	0.0327101	0.206608	-0.213931	0.105182	-0.223559	-0.122608	metabolic process	membrane	catalytic activity;metal ion binding;nucleotide binding					0.43252	0.0329763	0.68457	A0A061I6Y1		NADPH--cytochrome P450 reductase OS=Cricetulus griseus OX=10029 GN=H671_4g12242 PE=4 SV=1
-0.445474	-0.0810928	-0.363147	-0.046729	0.0715408	-1.13375	0.0645533	-1.22569	-1.37433	-0.350684	-1.58969	-0.292183	metabolic process		metal ion binding;protein binding		+	+		1.77621	2.86567	2.0401	G3HXL6		Annexin OS=Cricetulus griseus OX=10029 GN=I79_015744 PE=3 SV=1
-0.666057	-0.177856	-0.703531	-0.126947	-0.237641	-0.347823	-0.135978	-0.360753	-0.213697	0.204807	-0.201973	0.213716	regulation of biological process;response to stimulus		metal ion binding		+		+	2.45518	1.08498	3.50663	G3HGA3	Arhgef2;LOC100758849	Rho guanine nucleotide exchange factor 2 OS=Cricetulus griseus OX=10029 GN=I79_009624 PE=4 SV=1
0.443207	0.195613	0.387202	0.162136	-0.0657797	0.210586	-0.0737429	0.218655	0.387241	0.231633	0.297087	0.267135	cellular component movement		catalytic activity;motor activity;nucleotide binding;protein binding;RNA binding		+	+		1.73217	3.4011	0.708714	G3IAS8		Kinesin-like protein KIF27 OS=Cricetulus griseus OX=10029 GN=I79_020709 PE=3 SV=1
-0.276909	-0.223164	-0.229398	-0.141336	-0.128354	0.113316	-0.0936642	0.213331	0.0612698	-0.311735	-0.00348091	-0.397243	metabolic process	mitochondrion	catalytic activity;metal ion binding;nucleotide binding	2-Oxocarboxylic acid metabolism;Biosynthesis of amino acids;Carbon metabolism;Citrate cycle (TCA cycle);Metabolic pathways				0.56432	1.45261	1.72099	G3H450	Idh3b;LOC100771661	Isocitrate dehydrogenase [NAD] subunit, mitochondrial OS=Cricetulus griseus OX=10029 GN=I79_005045 PE=3 SV=1
-0.19445	0.12998	-0.0956983	0.31214	0.0642948	-0.0144195	0.0790663	-0.0495835	0.659704	0.747583	0.378498	0.750829	regulation of biological process;response to stimulus	membrane	receptor activity					1.14522	1.49208	0.613703	G3GSN8	Itgb5;LOC100765378	Integrin beta OS=Cricetulus griseus OX=10029 GN=I79_000655 PE=3 SV=1
-0.275635	-0.0347948	0.0206556	0.0649871	-0.204545	-0.143581	-0.142767	-0.245363	0.267347	0.107307	0.280974	0.147486	metabolic process	membrane;spliceosomal complex	catalytic activity;nucleotide binding;RNA binding	Spliceosome				0.339152	0.119201	1.69339	G3HAH5	Dhx38;LOC100757501	DHX38 OS=Cricetulus griseus OX=10029 GN=CgPICR_005684 PE=4 SV=1
-0.182899	-0.151307	-0.265391	-0.222575	-0.02178	0.274596	-0.0986098	0.209534	-0.205168	-0.475665	-0.118932	-0.485471	metabolic process	mitochondrion;organelle lumen	catalytic activity	Metabolic pathways;Valine, leucine and isoleucine degradation		+		0.247693	1.57458	1.74326	G3HIT4	Mccc2	Methylcrotonoyl-CoA carboxylase beta chain, mitochondrial OS=Cricetulus griseus OX=10029 GN=I79_010561 PE=4 SV=1
-0.244079	-0.278694	-1.30826	-0.86207	-0.0444145	-0.919383	-0.260353	-1.11702	-0.876194	0.0575418	-0.206506	-0.171587	cell organization and biogenesis;cellular component movement;metabolic process	cytoplasm;cytoskeleton;membrane	catalytic activity;nucleotide binding;protein binding			+		0.115314	1.56214	0.516281	G3H9P3		Serine/threonine-protein kinase 10 OS=Cricetulus griseus OX=10029 GN=I79_007123 PE=4 SV=1
0.213546	0.208657	0.17296	0.215316	0.0138466	-0.0377292	0.00943466	0.0113602	0.266235	0.0494632	0.157097	0.0820017			protein binding	Cell cycle;Epstein-Barr virus infection;Hepatitis B;Hippo signaling pathway;Oocyte meiosis;PI3K-Akt signaling pathway;Viral carcinogenesis				0.338692	0.376931	0.904976	G3IEY9	LOC100751694;Ywhaq	14-3-3 protein theta OS=Cricetulus griseus OX=10029 GN=I79_022299 PE=3 SV=1
-0.400173	-0.228532	-0.393228	-0.22307	-0.133918	-0.645431	-0.161094	-0.666888	-0.620471	-0.34203	-0.614956	-0.392532	metabolic process		RNA binding	RNA transport	+	+		3.17548	2.93685	1.9943	G3HAN5	Eif2s2;LOC100750388	Eukaryotic translation initiation factor 2 subunit 2 OS=Cricetulus griseus OX=10029 GN=H671_6g15509 PE=4 SV=1
0.0301716	-0.516902	-0.0808793	-0.570087	-0.270056	-0.334812	-0.237491	-0.395962	-0.512807	-0.0729075	-0.344894	-0.0424519			catalytic activity;nucleotide binding		+			1.85931	1.07408	1.30985	G3IG25	Ddx19a;LOC100766941	ATP-dependent RNA helicase DDX19A OS=Cricetulus griseus OX=10029 GN=I79_022702 PE=4 SV=1
-0.488973	0.113786	-0.445337	0.0524415	-0.118395	0.0847169	-0.0588151	0.12722	0.108465	-0.0408936	0.0657405	-0.0570479	metabolic process;regulation of biological process		catalytic activity;nucleotide binding;protein binding		+			2.33288	1.47369	1.56811	G3HUY7	Clpx;LOC100774494	ATP-dependent Clp protease ATP-binding subunit clpX-like, mitochondrial (Fragment) OS=Cricetulus griseus OX=10029 GN=I79_014760 PE=4 SV=1
0.631191	0.288488	0.599229	0.110665	0.0633801	0.256771	0.0845651	0.058571	-0.217873	0.224237	0.529591	-0.0391742					+			1.35521	0.310326	0.0517289	A0A3L7HGF6		HNRNPA3 OS=Cricetulus griseus OX=10029 GN=CgPICR_004586 PE=4 SV=1
-0.335451	-0.161207	-0.255055	-0.0324516	-0.0771494	0.79169	-0.0438223	0.906714	0.630399	-0.129072	0.390009	-0.076744	metabolic process	mitochondrion	catalytic activity			+		0.919232	2.36607	1.4205	G3HBE7	Acsf2	Acyl-CoA synthetase family member 2, mitochondrial OS=Cricetulus griseus OX=10029 GN=I79_007776 PE=4 SV=1
-0.149691	-0.341359	-0.177742	-0.422988	-0.0834102	-0.415776	-0.0965136	-0.430961	-0.353372	0.177513	-0.245429	0.0672942	metabolic process		catalytic activity;nucleotide binding	Biosynthesis of amino acids;Carbon metabolism;Glycine, serine and threonine metabolism;Metabolic pathways	+	+		1.43319	3.04409	1.49685	G3HP75	LOC100774394;Phgdh	D-3-phosphoglycerate dehydrogenase OS=Cricetulus griseus OX=10029 GN=CgPICR_014506 PE=3 SV=1
0.274635	0.419235	0.22364	0.347716	0.275854	0.142564	0.220725	0.156298	0.525041	0.256321	0.700757	0.252872								1.03471	1.13328	1.25794	A0A3L7I839		SFPQ OS=Cricetulus griseus OX=10029 GN=CgPICR_007108 PE=4 SV=1
0.232513	-0.0152673	0.300621	-0.111859	-0.00135603	-0.764405	-0.0836973	-0.68119	-0.0217981	0.467197	0.0459796	0.555071	cell organization and biogenesis;cellular component movement;metabolic process;regulation of biological process;transport	nucleus	catalytic activity;motor activity;nucleotide binding;protein binding		+	+		1.51456	2.13534	1.91585	G3H3R6	Kif23	Kinesin-like protein OS=Cricetulus griseus OX=10029 GN=I79_004896 PE=3 SV=1
-1.01458	-0.0969734	-1.07832	-0.0491582	-0.229575	-0.848617	-0.168119	-0.762149	-0.117924	0.229357	-0.0785016	0.239358	metabolic process;transport		metal ion binding;nucleotide binding;protein binding		+	+		2.77696	2.12143	2.42968	G3H0Y9	Pla2g4e	EH domain-containing protein 4 OS=Cricetulus griseus OX=10029 GN=I79_003809 PE=3 SV=1
0.513183	-0.0839739	0.586812	-0.0497037	-0.0690784	-0.100757	-0.0544347	-0.178633	-0.103316	-0.130846	-0.0200462	-0.0863991		nucleus			+			2.36595	0.72572	0.371893	A0A061HXL4		Putative ESF1 like protein OS=Cricetulus griseus OX=10029 GN=H671_6g15956 PE=4 SV=1
-0.481686	-0.385555	-0.244891	-0.359226	-0.215943	-0.314813	-0.180715	-0.319475	-0.546398	-0.183066	-0.451904	-0.208883	metabolic process		catalytic activity;nucleotide binding;protein binding					0.0240862	1.66474	1.59999	G3IEE8	Mtor	Serine/threonine-protein kinase mTOR OS=Cricetulus griseus OX=10029 GN=I79_022096 PE=3 SV=1
-0.150123	-0.370572	-0.133599	-0.353355	-0.165554	0.114386	-0.0490321	0.0494956	-0.25682	-0.197871	-0.201165	-0.184936	metabolic process;response to stimulus	organelle lumen			+			2.53378	0.978854	0.49642	A0A061IMM8	LOC100758962;Os9	Protein OS-9-like isoform 1 OS=Cricetulus griseus OX=10029 GN=H671_1g1553 PE=4 SV=1
-0.114986	0.0253125	-0.0453749	0.109112	0.180604	-0.204288	0.153288	-0.142504	-0.281043	0.0857515	-0.300578	-0.00297355						+		0.944082	2.01296	1.74018	A0A3L7I9P2		Polyadenylate-binding protein OS=Cricetulus griseus OX=10029 GN=CgPICR_007053 PE=3 SV=1
0.544368	-0.259607	-0.334068	-1.0003	0.310191	-0.417422	-0.128742	-0.418815	-0.556954	-0.0999899	-0.670936	-0.0418205	metabolic process;regulation of biological process	cytoplasm	catalytic activity;nucleotide binding					0.482686	0.834811	1.86646	G3HHE3	Lars	Leucyl-tRNA synthetase, cytoplasmic OS=Cricetulus griseus OX=10029 GN=I79_010043 PE=3 SV=1
-0.524738	-0.502384	-0.463327	-0.394319	-0.274133	0.42821	-0.310799	0.437839	0.356382	-0.112545	0.0931874	-0.179174						+		0.268558	3.16628	0.95062	A0A3L7H941		CNTNAP1 OS=Cricetulus griseus OX=10029 GN=CgPICR_016946 PE=4 SV=1
-0.00582605	0.173598	0.0311252	0.216853	0.103826	0.113954	0.0700664	0.127013	-0.0385276	0.0778073	-0.114001	0.0435038					+			1.63036	0.688112	1.09306	A0A3L7HAC5		RPL5 OS=Cricetulus griseus OX=10029 GN=CgPICR_015136 PE=3 SV=1
-0.501413	-0.323411	-0.465014	-0.314603	-0.165491	-0.423166	-0.116716	-0.519773	-0.555591	-0.218499	-0.489284	-0.295095	cell communication;cell organization and biogenesis;metabolic process;regulation of biological process;response to stimulus;transport	cytosol;membrane;mitochondrion	enzyme regulator activity;protein binding		+	+		1.8943	1.58848	1.46228	G3IKX0	LOC100765687;Wdr81	WD repeat-containing protein 81 OS=Cricetulus griseus OX=10029 GN=I79_024525 PE=4 SV=1
0.161099	-0.123089	0.161978	-0.140111	-0.0617057	-0.089614	-0.0523177	-0.0172368	-0.180252	-0.165083	-0.194865	-0.10961	metabolic process;regulation of biological process;response to stimulus	nucleus	catalytic activity;nucleotide binding		+			3.07357	0.031202	0.65342	A0A061I456	Ruvbl2	RuvB-like helicase OS=Cricetulus griseus OX=10029 GN=H671_6g15973 PE=3 SV=1
-0.10042	0.0781889	-0.085621	0.111352	-0.0261096	-0.175849	-0.07063	-0.116474	0.0275917	0.0992823	-0.118401	0.124422	transport	cytosol	transporter activity		+			2.03527	0.925007	0.775366	A0A061IC10		Vacuolar protein sorting-associated protein 35 OS=Cricetulus griseus OX=10029 GN=H671_3g10061 PE=3 SV=1
-0.195754	0.025325	-0.176778	-0.0402174	0.183951	0.354452	0.091956	0.329054	0.532865	0.232297	0.499519	0.176426	cell organization and biogenesis;metabolic process	membrane;mitochondrion	catalytic activity;metal ion binding;nucleotide binding					1.46184	1.29507	1.97022	G3GRP9	Afg3l1;LOC100758986	AFG3-like protein 1 OS=Cricetulus griseus OX=10029 GN=H671_3g8729 PE=3 SV=1
0.461675	-0.314756	0.480398	-0.259788	-0.29169	-0.436039	-0.282813	-0.493712	-0.586055	-0.0721692	-0.513493	-0.0321331					+			2.8348	1.58611	2.16351	A0A3L7I8Y1		RCC2 OS=Cricetulus griseus OX=10029 GN=CgPICR_007337 PE=4 SV=1
-0.435623	-0.177878	-0.513046	-0.169712	-0.00867936	-0.19083	-0.106526	-0.193061	-0.39861	-0.319072	-0.408137	-0.272715	metabolic process		catalytic activity;protein binding		+			1.78608	0.954583	1.34478	G3HBD6	Spag9	C-jun-amino-terminal kinase-interacting protein 4 OS=Cricetulus griseus OX=10029 GN=I79_007764 PE=4 SV=1
0.187327	0.549999	0.232868	0.485758	0.229622	0.182528	0.317394	-0.0100393	0.502662	0.665967	0.576575	0.735732					+			1.79659	0.659971	1.06232	A0A3L7H8R2		PLXNA1 OS=Cricetulus griseus OX=10029 GN=CgPICR_011121 PE=4 SV=1
0.087881	0.95325	-0.0540333	0.748397	0.27129	-0.0506477	0.345503	-0.0999241	-0.0722512	0.31059	-0.114029	0.288609	regulation of biological process				+	+		1.66542	1.87909	2.44459	G3IJ02	Lrrfip1	Leucine-rich repeat flightless-interacting protein 1 OS=Cricetulus griseus OX=10029 GN=I79_023832 PE=4 SV=1
-0.919843	0.614768	-1.01797	0.501181	-0.0122223	0.690329	-0.14354	0.632161	0.617367	0.569157	0.699245	0.549295					+	+		2.61845	2.03114	0.844682	A0A3L7IEK2		COL6A1 (Fragment) OS=Cricetulus griseus OX=10029 GN=CgPICR_015988 PE=4 SV=1
0.4003	0.119228	0.378268	0.185273	-0.0873957	0.100637	-0.0404302	0.157588	0.145759	0.0924663	0.144832	0.0569259					+			1.67996	1.46002	1.237	A0A3L7H9U0		EIF4A3 (Fragment) OS=Cricetulus griseus OX=10029 GN=CgPICR_011969 PE=3 SV=1
-0.66448	0.0510312	-1.03208	0.121232	-0.00700472	-1.08226	-0.011319	-1.16157	-0.9055	-0.16454	-0.845267	-0.236655	cellular homeostasis;metabolic process		catalytic activity;nucleotide binding		+	+		1.42204	2.89574	2.31764	G3IGL3	Hk2;LOC100772205	Hexokinase-2 OS=Cricetulus griseus OX=10029 GN=I79_022931 PE=3 SV=1
0.365255	0.135787	0.436029	0.184004	-0.140919	0.125047	-0.0466681	0.133245	0.168253	0.0306006	0.159604	0.0393915	metabolic process;response to stimulus	membrane;spliceosomal complex	protein binding	Spliceosome	+			1.51989	1.37477	2.64219	G3HWW6	LOC100767687;Xab2	Pre-mRNA-splicing factor SYF1 OS=Cricetulus griseus OX=10029 GN=I79_015479 PE=4 SV=1
-0.954059	-0.101488	-1.05955	0.0938721	-0.0310183	-0.251789	0.10475	-0.0811653	0.169155	0.0568027	0.111426	0.074378					+			1.91976	0.692151	0.880483	A0A3L7HBJ0		ABCC3 OS=Cricetulus griseus OX=10029 GN=CgPICR_020548 PE=4 SV=1
0.308177	0.467102	0.190033	0.296315	-0.000829797	0.341615	-0.0186186	0.385702	0.161492	-0.180868	0.16884	-0.141725						+		0.481755	2.39486	2.43178	A0A3L7H1E0		UTP14A OS=Cricetulus griseus OX=10029 GN=CgPICR_015227 PE=4 SV=1
-0.390334	0.153503	-0.383068	0.285518	-0.148099	-0.0631133	-0.166263	-0.0237054	0.354904	0.076744	0.129373	0.0669585	metabolic process		RNA binding		+			1.93241	1.46223	0.567962	A0A061I541		U2 snRNP-associated SURP motif-containing protein OS=Cricetulus griseus OX=10029 GN=H671_4g13052 PE=4 SV=1
-0.379614	0.07162	-0.69504	-0.0261574	-0.0447741	-0.186874	-0.0750686	-0.146673	0.0501977	0.320715	0.0029029	0.21789	regulation of biological process;response to stimulus	membrane	catalytic activity;enzyme regulator activity;metal ion binding;motor activity;nucleotide binding;protein binding					1.11344	1.29027	1.29859	A0A061ILH7		Myosin-IXb isoform 2 OS=Cricetulus griseus OX=10029 GN=H671_1g1656 PE=3 SV=1
-0.302897	0.269554	-0.476424	0.285483	0.236852	-0.019742	0.210418	0.0348063	0.196378	-0.187834	0.225727	-0.232104					+			1.7791	1.7188	2.40281	A0A3L7HG47		Glutathione synthetase OS=Cricetulus griseus OX=10029 GN=CgPICR_001208 PE=3 SV=1
0.286978	-0.105385	0.323278	-0.0842514	-0.022976	-0.203106	-0.0584707	-0.213056	-0.108513	-0.319908	-0.279406	-0.296584					+			2.56127	1.92399	0.500012	A0A3L7IBF8		NOP58 (Fragment) OS=Cricetulus griseus OX=10029 GN=CgPICR_000373 PE=4 SV=1
0.0517587	-0.376646	0.0184384	-0.358227	-0.247023	0.0793552	-0.261803	0.140016	0.405978	0.187861	0.182799	0.195805	metabolic process;regulation of biological process		catalytic activity;DNA binding;nucleotide binding;RNA binding	RNA transport	+	+		2.6519	2.1384	0.341669	G3HYG2	Eif4a2;LOC100763323	Eukaryotic initiation factor 4A-II OS=Cricetulus griseus OX=10029 GN=H671_4g13171 PE=3 SV=1
0.364435	-0.177204	0.397161	-0.0888032	-0.219927	0.0586605	-0.188261	0.127695	-0.138469	-0.258698	-0.242253	-0.329609	cell organization and biogenesis	Golgi;membrane;organelle lumen	protein binding		+	+		2.0804	1.79778	0.618998	G3GS14	Tmem43	TMEM43 OS=Cricetulus griseus OX=10029 GN=CgPICR_011141 PE=4 SV=1
0.180123	-0.310374	0.175283	-0.273746	-0.284779	-0.46574	-0.233946	-0.299012	-0.456421	-0.0228758	-0.673231	-0.0767365	regulation of biological process;transport	cytoplasm;cytosol;nucleus	protein binding;RNA binding;transporter activity	RNA transport	+			2.81166	0.532277	1.35694	G3HYU7	Xpo5	Exportin-5 OS=Cricetulus griseus OX=10029 GN=I79_016239 PE=4 SV=1
0.14386	0.493693	0.0950861	0.466362	0.141911	0.295673	0.255701	0.352487	0.52118	0.430612	0.165427	0.411303		membrane	protein binding		+			2.22492	0.726641	0.151543	G3HDP3	Ssfa2	Sperm-specific antigen 2-like OS=Cricetulus griseus OX=10029 GN=I79_008629 PE=4 SV=1
-0.198205	0.381043	-0.0406246	0.346193	0.0110941	-0.0369835	0.0391723	0.00631529	0.438612	0.189343	0.381355	0.263555					+			1.572	0.58948	1.22585	G3H2W1	LOC100762415;Rprd2	Regulation of nuclear pre-mRNA domain-containing protein 2 OS=Cricetulus griseus OX=10029 GN=I79_004564 PE=4 SV=1
0.217509	0.245116	0.244383	0.27158	-0.0946158	0.168085	-0.0852145	0.262253	0.342329	-0.0195207	0.103079	-0.0414877			catalytic activity;nucleotide binding			+		0.547631	1.63412	0.770599	G3HU77	Ddx24	ATP-dependent RNA helicase DDX24 OS=Cricetulus griseus OX=10029 GN=CgPICR_012991 PE=4 SV=1
-0.186965	-0.515809	-0.22656	-0.361067	-0.148577	-0.188593	-0.195634	-0.0539446	-0.263865	0.0672005	-0.24296	0.126431	metabolic process		protein binding;RNA binding					0.995131	0.259715	2.09988	G3I488	Eif4g3	Eukaryotic translation initiation factor 4 gamma 3 OS=Cricetulus griseus OX=10029 GN=I79_018265 PE=4 SV=1
-0.855839	0.350217	-0.690995	0.314499	0.195223	-0.370099	0.202025	-0.292062	-0.116785	-0.0336848	-0.321629	-0.164106					+	+		2.23909	2.26578	0.370409	A0A3L7IBC8		TPP2 OS=Cricetulus griseus OX=10029 GN=CgPICR_000282 PE=4 SV=1
-0.377176	-0.189663	-0.376306	-0.218955	-0.218558	-0.276809	-0.266602	-0.304543	-0.116728	0.0783883	-0.125273	0.1914					+			2.14609	0.647712	1.34005	A0A061I1U1		Nck-associated protein 1 OS=Cricetulus griseus OX=10029 GN=H671_6g15449 PE=4 SV=1
-0.152557	-0.0111809	-0.134053	0.123392	-0.103353	0.0357848	-0.0460444	0.089716	-0.105215	-0.0827102	-0.444589	-0.126384	metabolic process	ribosome	catalytic activity;structural molecule activity					1.00406	1.1362	0.372329	G3H278	Hectd4;LOC100771362	60S ribosomal protein L6 OS=Cricetulus griseus OX=10029 GN=I79_004246 PE=3 SV=1
0.105778	0.327327	0.12334	0.409049	0.170248	0.502368	0.315862	0.560508	0.268935	0.168816	0.207853	0.150531	cell organization and biogenesis;metabolic process		catalytic activity;metal ion binding		+			1.58344	1.17651	0.878636	G3HLV1	Fkbp10	Peptidylprolyl isomerase OS=Cricetulus griseus OX=10029 GN=I79_011695 PE=4 SV=1
-0.201517	-0.393578	-0.224243	-0.541691	-0.302497	-0.734938	-0.463689	-0.606084	-0.138831	0.281075	-0.285087	0.348188								1.11532	0.96523	1.64668	A0A3L7INC2		HSP90AB1 OS=Cricetulus griseus OX=10029 GN=CgPICR_018150 PE=4 SV=1
0.546782	-0.0183134	0.553975	0.0772543	-0.152134	-0.110194	-0.182798	-0.104254	0.00759502	0.10872	-0.184676	0.118982	metabolic process;regulation of biological process;response to stimulus	membrane	catalytic activity;nucleotide binding;receptor activity;signal transducer activity		+			2.07798	1.2139	0.768864	G3H229	LOC100759878;Vmn2r1	GMP synthase [glutamine-hydrolyzing] OS=Cricetulus griseus OX=10029 GN=I79_004230 PE=4 SV=1
-0.796849	-0.203769	-0.723964	-0.59313	-0.0225182	-0.333687	-0.371591	-0.216381	0.2136	0.344061	-0.258802	0.340181								0.679549	0.146836	0.580763	A0A3L7HLW4		DNA helicase OS=Cricetulus griseus OX=10029 GN=CgPICR_001008 PE=3 SV=1
-0.333187	-0.276762	-0.109474	-0.199976	0.0488061	0.401916	0.165342	0.441451	0.218963	0.0789538	0.113905	0.0522281								0.0464096	1.44145	0.690614	A0A3L7HD40		ABCA2 (Fragment) OS=Cricetulus griseus OX=10029 GN=CgPICR_012371 PE=4 SV=1
-0.41662	0.107569	-0.342454	0.0200549	0.2894	-0.212422	0.234185	-0.147121	0.0985947	0.103534	0.0327177	-0.0190191	transport				+	+		1.78706	2.03402	0.114287	G3H4J6	Scfd1	Sec1 family domain-containing protein 1 OS=Cricetulus griseus OX=10029 GN=I79_005199 PE=3 SV=1
-0.122962	-0.476028	-0.998785	-0.179681	-0.117118	0.0483941	-0.0194887	0.241621	0.523294	-0.265747	-0.706269	0.00157673								0.177652	0.72686	0.0202611	A0A061IPL6	LOC100758962;Os9	Protein OS-9-like isoform 2 OS=Cricetulus griseus OX=10029 GN=H671_1g1553 PE=4 SV=1
-0.890535	-0.192282	-0.720286	-0.183893	-0.34336	-0.553678	-0.30925	-0.633793	-0.0743265	0.0669966	-0.23862	0.0574988					+			1.73207	1.59356	0.93118	A0A3L7HW61		EHD1 OS=Cricetulus griseus OX=10029 GN=CgPICR_009461 PE=3 SV=1
-0.852755	-0.683305	-0.780255	-0.533708	-0.349928	-0.508546	-0.266564	-0.546903	-0.683568	-0.311822	-0.559566	-0.353236	metabolic process	cytoplasm;cytosol;membrane;nucleus	catalytic activity;metal ion binding;nucleotide binding;protein binding	AMPK signaling pathway;Biosynthesis of amino acids;Carbon metabolism;Central carbon metabolism in cancer;Fructose and mannose metabolism;Galactose metabolism;Glycolysis / Gluconeogenesis;Metabolic pathways;Pentose phosphate pathway;RNA degradation				0.888035	1.38688	1.32304	G3GR86	LOC100751501;Pfkp	ATP-dependent 6-phosphofructokinase OS=Cricetulus griseus OX=10029 GN=I79_000029 PE=3 SV=1
0.423664	-0.0364646	0.397727	-0.0357743	0.0573215	-0.00273798	-0.00927736	0.00416851	0.332583	0.0232371	0.289551	0.0608445	cell organization and biogenesis;metabolic process	cytosol;nucleus	protein binding;RNA binding	Spliceosome	+			3.07472	0.253102	1.95489	G3H2W0	LOC100762116;Prpf3	U4/U6 small nuclear ribonucleoprotein Prp3 OS=Cricetulus griseus OX=10029 GN=I79_004563 PE=4 SV=1
-0.203483	-0.325383	-0.312368	-0.394941	-0.276037	-0.619783	-0.26821	-0.690066	-0.777916	0.19118	-0.690165	0.152892						+	+	0.594562	2.07447	2.55601	A0A3L7IIF5		Structural maintenance of chromosomes protein OS=Cricetulus griseus OX=10029 GN=CgPICR_010034 PE=3 SV=1
-0.330505	-0.326049	-0.391267	-0.406816	-0.1059	-0.453758	-0.0808295	-0.297766	-0.408768	0.0689878	-0.310667	0.0654945								0.0349724	1.15415	1.88744	A0A3L7HCD7		GAPVD1 OS=Cricetulus griseus OX=10029 GN=CgPICR_015424 PE=4 SV=1
0.11596	-0.0669106	0.104868	-0.189958	0.0211076	-0.0972977	-0.00933725	-0.240101	0.272897	0.18129	0.317539	0.251734	metabolic process		protein binding;RNA binding					1.21576	0.856198	0.699586	A0A061I5A9		Squamous cell carcinoma antigen recognized by T-cell 3 OS=Cricetulus griseus OX=10029 GN=H671_4g11990 PE=4 SV=1
0.0842418	-0.0905094	0.0871486	-0.206498	-0.0736046	-0.328938	-0.0935898	-0.255704	-0.03584	0.159276	-0.0431357	0.286118	cell communication;defense response;metabolic process;regulation of biological process;response to stimulus	cytoplasm;nucleus	enzyme regulator activity;protein binding	Protein processing in endoplasmic reticulum				1.25001	1.5015	1.26764	G3HH63	LOC100766011;Plaa	Phospholipase A-2-activating protein OS=Cricetulus griseus OX=10029 GN=H671_2g6218 PE=4 SV=1
-0.0754681	-0.260653	-0.0691613	-0.127184	-0.2711	-0.0780496	-0.150776	-0.0340881	0.106608	0.215591	0.180191	0.384675		cytosol	metal ion binding;nucleotide binding	Thyroid hormone synthesis				0.677083	0.863883	0.635918	G3H904	Ttf2	Transcription termination factor 2 OS=Cricetulus griseus OX=10029 GN=I79_006865 PE=4 SV=1
0.610538	0.20365	0.556871	0.222425	-0.0336705	0.267605	-0.0370264	0.23413	0.339622	0.0176373	0.185555	0.0572911			RNA binding		+	+		2.23427	2.46391	0.976903	G3HP25	LOC100757996;Nol8	Nucleolar protein 8 OS=Cricetulus griseus OX=10029 GN=I79_012529 PE=4 SV=1
-0.133267	-0.0618592	-0.15072	-0.0331983	-0.0587797	-0.789943	-0.0858097	-0.845062	-0.452916	0.187569	-0.517904	0.143202			protein binding			+		1.52103	2.77152	2.4395	G3HLV8	Dnajc7	DnaJ-like subfamily C member 7 OS=Cricetulus griseus OX=10029 GN=I79_011702 PE=4 SV=1
0.164589	0.0924054	0.10987	0.0838383	0.0221739	0.240724	0.132282	0.515214	0.185512	0.340051	-0.0240412	0.264806	metabolic process	nucleus	catalytic activity					0.661183	0.747175	0.733573	G3GUH8		Serine/threonine-protein kinase WNK2 OS=Cricetulus griseus OX=10029 GN=I79_001340 PE=4 SV=1
0.141904	-0.0533496	0.177756	-0.00425726	0.00656715	0.0401263	0.0840254	-0.231063	0.258915	0.269578	0.381396	0.31589					+			1.60215	0.373311	0.145065	A0A3L7HMG4		SART3 OS=Cricetulus griseus OX=10029 GN=CgPICR_016594 PE=4 SV=1
0.365417	0.0434237	0.534024	0.105699	0.20847	0.376972	0.175464	0.292407	-0.192603	0.171498	-0.283473	0.166101					+			1.27675	1.05555	1.9106	A0A3L7HV08		BICD2 OS=Cricetulus griseus OX=10029 GN=CgPICR_010428 PE=4 SV=1
-1.2446	0.22576	-1.22131	0.182265	0.260837	-1.52388	0.360672	-1.67406	-0.97183	-0.683252	-0.915975	-0.550016	cell organization and biogenesis;metabolic process;regulation of biological process		catalytic activity;motor activity;protein binding		+	+		3.53078	2.65326	1.34271	G3HD85	LOC103159142;Tax1bp1	Tax1-binding protein 1-like OS=Cricetulus griseus OX=10029 GN=I79_008462 PE=4 SV=1
0.169655	-0.00475895	0.231813	-0.0284911	0.100625	-0.0546121	0.0770254	-0.0840635	-0.00245378	0.126804	0.0650645	0.137451					+			1.64526	1.85581	1.00762	A0A3L7IA09		PPP2R1A OS=Cricetulus griseus OX=10029 GN=CgPICR_021052 PE=4 SV=1
1.01764	-0.681171	1.0381	-0.586562	-0.456105	-0.484972	-0.250517	-0.652475	-0.90839	-0.565259	-0.473081	-0.719963	cell organization and biogenesis;cell proliferation;metabolic process;regulation of biological process;response to stimulus;transport	cell surface;cytoplasm;extracellular;mitochondrion	protein binding	Complement and coagulation cascades	+			3.07202	0.609522	0.0684123	G3HNJ3	Clu;LOC100756447	Clusterin OS=Cricetulus griseus OX=10029 GN=I79_012331 PE=3 SV=1
-0.634934	-0.421822	-0.642291	-0.40225	-0.265191	-0.58632	-0.333227	-0.568699	-0.318809	-0.0547123	-0.189619	-0.0427828		membrane;proteasome	protein binding	Epstein-Barr virus infection;Proteasome	+	+		2.67324	1.80765	1.06106	G3HCS4	Psmd12	26S proteasome non-ATPase regulatory subunit 12 OS=Cricetulus griseus OX=10029 GN=I79_008289 PE=4 SV=1
0.773309	0.402081	0.795091	0.537655	0.135092	0.0915498	0.455495	0.229609	0.309476	0.210221	0.147296	0.303335					+			1.35121	0.283387	0.102332	A0A3L7IMG8		SLC1A4 OS=Cricetulus griseus OX=10029 GN=CgPICR_004974 PE=3 SV=1
0.00166229	-0.119634	0.119323	0.083048	-0.068696	-0.502305	0.0525465	-0.426082	-0.20434	0.22695	-0.332539	0.33748	defense response;response to stimulus;transport	cytosol;membrane;nucleus	protein binding			+		0.243644	1.62396	1.64173	G3I7Z8	Importin-7;Ipo7	Importin-7 OS=Cricetulus griseus OX=10029 GN=I79_019653 PE=4 SV=1
-0.292151	0.000669545	-0.267565	0.0389319	-0.212477	0.0652314	-0.15305	0.13953	0.277538	0.0434923	0.304553	0.136835					+	+		2.24339	1.57314	1.26905	A0A3L7I564		Nipped-B protein OS=Cricetulus griseus OX=10029 GN=CgPICR_002759 PE=3 SV=1
-0.042613	0.266164	0.00239459	0.308536	0.172544	0.1174	0.150969	0.0829582	-0.0819464	-0.100157	-0.179029	-0.145742	transport	membrane	catalytic activity;nucleotide binding;transporter activity	ABC transporters;Antifolate resistance	+			2.00197	1.02768	0.04523	G3I322	Abcc5	Multidrug resistance-associated protein 5 OS=Cricetulus griseus OX=10029 GN=I79_017822 PE=4 SV=1
-0.419905	-0.256275	-0.320666	-0.156661	-0.246554	-0.325438	-0.242473	-0.379086	-0.275822	0.0216275	-0.303642	0.118672								0.838233	1.24372	1.71872	A0A3L7HK94		CLASP1 OS=Cricetulus griseus OX=10029 GN=CgPICR_001045 PE=4 SV=1
-0.751269	-0.300024	-0.794882	-0.228442	-0.505937	-0.707665	-0.589177	-0.879459	-0.65042	0.10694	-0.545652	0.00995929	cell organization and biogenesis	cytoplasm;cytoskeleton	catalytic activity;nucleotide binding;structural molecule activity	Gap junction;Phagosome	+			2.17291	0.909014	1.93489	Q4F888	LOC100689363;Tubb6	Tubulin beta chain OS=Cricetulus griseus OX=10029 GN=CgPICR_013957 PE=2 SV=1
0.0224093	0.347038	0.0673275	0.319568	0.0203125	0.316167	0.0568446	0.325134	0.449292	0.596279	0.578269	0.659539					+	+		2.0847	2.35491	0.596846	A0A3L7II37		UBAP2L OS=Cricetulus griseus OX=10029 GN=CgPICR_013567 PE=4 SV=1
-0.829462	-0.326561	-1.04503	-0.465176	-0.292691	-0.632131	-0.230325	-0.554256	-0.42686	0.103838	-0.300328	0.0527163					+	+		1.28634	1.65995	1.63779	A0A3L7GRR9		SACS OS=Cricetulus griseus OX=10029 GN=CgPICR_007547 PE=4 SV=1
-0.809655	-0.303684	-0.672864	-0.299635	-0.317589	-0.684081	-0.275822	-0.593868	-0.480742	-0.265682	-0.468437	-0.277106					+	+		1.63112	1.6894	2.76889	A0A3L7IPC4		KIAA0196 OS=Cricetulus griseus OX=10029 GN=CgPICR_011592 PE=4 SV=1
-0.110595	-0.181399	-0.0967855	0.0335055	-0.163461	0.18669	-0.160567	0.265271	0.265922	-0.0724201	0.118507	0.00145991						+		0.0924296	1.99512	0.958953	A0A3L7HVS7		ATL3 OS=Cricetulus griseus OX=10029 GN=CgPICR_009417 PE=4 SV=1
-0.308115	-0.342346	-0.29856	-0.326676	-0.0448875	0.207209	-0.119669	0.11119	-0.00226317	-0.115691	0.0123587	-0.147902			protein binding					1.11462	1.23634	1.78787	A0A061IDV8		Tetratricopeptide repeat protein 13 OS=Cricetulus griseus OX=10029 GN=H671_3g8990 PE=4 SV=1
0.781203	0.0290031	0.753615	0.124064	-0.158647	0.201409	-0.119595	0.181312	0.198124	-0.0670214	0.125561	0.0538044			RNA binding		+	+		2.29307	2.35789	0.85591	A0A061IKW7	Hnrnpc;LOC100751290	Heterogeneous nuclear ribonucleoprotein C-like 1-like isoform 2 OS=Cricetulus griseus OX=10029 GN=H671_1g2253 PE=4 SV=1
0.243118	0.159617	0.153921	0.10906	0.15469	0.181613	0.172525	0.016675	0.361448	0.171488	0.569343	0.143699	regulation of biological process		RNA binding					0.472174	0.285332	1.00382	G3HCI9	LOC100771098;Safb	Scaffold attachment factor B1 OS=Cricetulus griseus OX=10029 GN=I79_008200 PE=4 SV=1
-0.0435771	-0.325751	-0.0193834	-0.438786	-0.34073	-0.534719	-0.319092	-0.558653	-0.522119	0.233323	-0.53015	0.171812	cell division;cell organization and biogenesis;metabolic process	chromosome;cytoplasm;cytosol;membrane;nucleus	protein binding		+	+	+	1.58353	2.2602	2.74309	G3GUM5	Ncapd2	Condensin complex subunit 1 OS=Cricetulus griseus OX=10029 GN=I79_001389 PE=3 SV=1
0.00797169	0.0775909	-0.0565626	-0.0037804	0.0729476	0.408003	-0.0134278	0.227269	-0.198702	-0.403631	-0.0571899	-0.424625	metabolic process	mitochondrion	RNA binding					0.443944	0.988304	1.24284	G3HLE5	LOC100761076;Ndufv3	NADH dehydrogenase [ubiquinone] flavoprotein 3, mitochondrial OS=Cricetulus griseus OX=10029 GN=I79_011533 PE=4 SV=1
0.397607	0.0881786	0.505609	0.275414	-0.17223	0.201726	-0.101935	0.446542	0.554332	0.273573	0.384768	0.0911932								0.886368	1.16429	0.831185	A0A3L7ILD0		DHX16 OS=Cricetulus griseus OX=10029 GN=CgPICR_019491 PE=4 SV=1
-0.182005	-0.41043	-0.18674	-0.384772	-0.182082	0.338822	-0.225049	0.300662	0.369927	-0.187674	0.35879	-0.182398					+	+	+	2.4292	2.52271	3.90044	A0A3L7IIE9		ETFDH (Fragment) OS=Cricetulus griseus OX=10029 GN=CgPICR_013422 PE=4 SV=1
-0.0352565	-0.0367013	-0.0720147	-0.0161228	0.0985182	0.283266	0.124833	0.308559	0.298725	0.106116	0.363257	0.0302563						+		0.487607	2.01458	1.46751	G3HPK0	Hsdl2	Hydroxysteroid dehydrogenase-like protein 2 OS=Cricetulus griseus OX=10029 GN=I79_012714 PE=4 SV=1
0.260118	0.169096	0.180401	0.0983992	-0.112557	-0.0564119	-0.162538	-0.0933685	0.64741	0.316556	0.632831	0.243516								0.609261	0.741501	1.97768	A0A3L7H736		HNRNPA2B1 OS=Cricetulus griseus OX=10029 GN=CgPICR_014787 PE=4 SV=1
-0.311864	0.0763759	-0.329523	0.0622863	0.103396	0.0934285	0.0700684	0.23769	0.322377	0.180276	-0.00611307	0.216688					+			3.07691	0.399562	0.0809949	A0A3L7H4W9		NAPA OS=Cricetulus griseus OX=10029 GN=CgPICR_021140 PE=4 SV=1
0.152637	-0.198133	0.12307	-0.0637845	-0.0336714	-0.247384	-0.125791	0.0804786	0.15639	-0.118847	0.019804	-0.0514146	transport	membrane	transporter activity					1.22423	0.00676367	0.821668	G3H2C6		Voltage-dependent anion-selective channel protein 1 OS=Cricetulus griseus OX=10029 GN=I79_004334 PE=4 SV=1
-0.0883856	-0.0803604	-0.0465146	-0.049798	-0.0975962	-0.0309067	-0.00597482	-0.0341902	0.0372418	0.0423878	-0.0209617	0.0782251	cell organization and biogenesis	Golgi	catalytic activity;motor activity;protein binding;structural molecule activity					0.028978	0.145379	0.574388	A0A061I5J3		CAP-Gly domain-containing linker protein 2 (Fragment) OS=Cricetulus griseus OX=10029 GN=H671_4g12895 PE=4 SV=1
-1.31494	-1.16564	-0.273952	-0.321129	-1.05622	-0.154142	0.443905	-0.0217143	-1.11801	-0.540776	-0.59253	-0.402869	transport		catalytic activity;nucleotide binding					0.0240157	0.0973248	0.532326	A0A061I6R1		Dynamin-2 OS=Cricetulus griseus OX=10029 GN=H671_4g12320 PE=3 SV=1
0.342526	0.0564823	0.390184	-0.108479	0.115891	-0.0996579	-0.00546451	-0.181691	-0.211401	-0.0630597	-0.0427427	-0.167416	cell differentiation;regulation of biological process	membrane	protein binding;RNA binding		+			1.34974	0.935639	0.0381448	G3GWL7	LOC100770494;Rsl1d1	Ribosomal L1 domain-containing protein 1 OS=Cricetulus griseus OX=10029 GN=I79_002145 PE=4 SV=1
-0.0888299	0.0325814	-0.177936	-0.147229	0.199983	-0.122043	0.0869513	-0.126347	0.144722	0.0363435	0.254531	0.0505228								0.27771	1.37816	0.974616	A0A3L7ING6		WDR1 (Fragment) OS=Cricetulus griseus OX=10029 GN=CgPICR_004401 PE=4 SV=1
-0.108781	0.0978727	-0.312475	0.0414219	0.144577	0.250438	0.159626	0.0732994	0.0118113	0.20138	0.237439	0.219575		membrane	protein binding					0.929504	0.0350167	0.277919	G3H6H5	Fndc3b	Fibronectin type III domain-containing protein 3B OS=Cricetulus griseus OX=10029 GN=I79_005935 PE=4 SV=1
-0.53421	0.444517	-0.602956	0.526772	-0.108557	-0.261181	-0.0957833	-0.25063	0.0470027	0.170004	0.0746222	0.191069		cytoplasm;cytoskeleton	protein binding		+	+		2.58922	2.53899	1.69032	G3HWC3	Ezr	EZR OS=Cricetulus griseus OX=10029 GN=CgPICR_011481 PE=4 SV=1
0.373753	0.101792	0.389004	0.158989	0.00481418	-0.0142489	0.0212689	0.048213	-0.221243	0.150681	-0.273869	0.145592		cytoplasm			+			1.86574	0.0390323	2.35323	G3HRK0	LOC100767388;Pa2g4	PA2G4 OS=Cricetulus griseus OX=10029 GN=CgPICR_002470 PE=4 SV=1
0.587923	-0.116375	0.64174	-0.063778	-0.0297375	0.739753	-0.0129499	0.843994	0.0152845	-0.337865	-0.0452204	-0.436226	metabolic process	cytosol;membrane;mitochondrion	catalytic activity;metal ion binding;nucleotide binding	2-Oxocarboxylic acid metabolism;Biosynthesis of amino acids;Carbon metabolism;Citrate cycle (TCA cycle);Glutathione metabolism;Metabolic pathways;Peroxisome	+	+		2.54715	2.37801	1.63366	G3IHC0	Idh2;LOC100764431	Isocitrate dehydrogenase [NADP] OS=Cricetulus griseus OX=10029 GN=I79_023209 PE=3 SV=1
-0.760642	-0.121135	-0.827074	-0.140838	-0.0504265	0.329573	-0.0434932	0.313315	0.504887	-0.11758	0.519626	-0.103972					+	+	+	2.56533	3.24038	3.58657	A0A3L7HFW5		CRAT OS=Cricetulus griseus OX=10029 GN=CgPICR_012505 PE=3 SV=1
0.251282	0.261428	0.331075	0.331708	-0.0255499	0.16218	0.0774459	0.119813	0.149223	0.205275	-0.0116931	0.20962								0.0322177	0.757455	0.643925	A0A3L7HCP2		Tyrosine-protein phosphatase non-receptor type OS=Cricetulus griseus OX=10029 GN=CgPICR_012828 PE=3 SV=1
-0.141002	-0.194825	-0.165336	-0.179794	-0.233025	-0.170478	-0.236076	-0.167537	0.110045	-0.138454	0.163108	-0.29563	cell organization and biogenesis;regulation of biological process;response to stimulus	chromosome;nucleus	DNA binding;protein binding					0.855023	2.98142	1.29363	G3I486	Hp1bp3	Heterochromatin protein 1-binding protein 3 OS=Cricetulus griseus OX=10029 GN=I79_018263 PE=4 SV=1
0.0866023	-0.0104798	0.0897799	0.00967983	-0.0991745	0.310459	-0.0726213	0.371764	-0.13222	-0.381677	-0.26981	-0.430656	metabolic process		catalytic activity;metal ion binding;nucleotide binding	Carbon metabolism;Pyruvate metabolism		+		1.88576	2.21724	0.971481	A0A061IE72	Me2	Malic enzyme OS=Cricetulus griseus OX=10029 GN=H671_2g6078 PE=3 SV=1
-0.793636	-0.216196	-0.794989	-0.292733	-0.19519	-0.774633	-0.206767	-0.946312	-0.403472	0.0820971	-0.235642	0.00790584	transport		protein binding		+	+		2.30198	1.78	1.23738	A0A061IJ46		Sorting nexin-9 OS=Cricetulus griseus OX=10029 GN=H671_2g5527 PE=4 SV=1
-0.547867	0.0486917	-0.448576	0.0874413	0.126128	-0.218055	0.108448	-0.186457	-0.0442944	0.276595	0.0299635	0.187385	metabolic process;regulation of biological process;response to stimulus	membrane	catalytic activity;metal ion binding		+	+		2.05847	2.49559	1.2664	G3GRM2	Adam10	Disintegrin and metalloproteinase domain-containing protein 10 OS=Cricetulus griseus OX=10029 GN=I79_000174 PE=4 SV=1
-0.303953	0.00880918	-0.322787	0.0914575	-0.123829	0.206286	-0.0375681	0.212624	0.149141	0.00778953	-0.209106	0.0228691					+	+		1.87537	1.66754	0.0840343	A0A3L7HNL6		RCN2 OS=Cricetulus griseus OX=10029 GN=CgPICR_013721 PE=4 SV=1
-0.838249	-0.133367	-0.857189	-0.126159	-0.307204	-0.559786	-0.280492	-0.656355	-0.25736	0.376919	-0.196367	0.32302	metabolic process	membrane;nucleus	catalytic activity;DNA binding;nucleotide binding	Cell cycle;DNA replication	+	+		3.70089	1.61102	2.30619	G3IAI5	Mcm5	DNA helicase OS=Cricetulus griseus OX=10029 GN=H671_3g9988 PE=3 SV=1
0.13215	-0.151737	-0.132569	-0.740244	0.0986833	-0.0657997	-0.118953	-0.330648	-0.509748	0.0540162	-0.271775	0.017643		membrane	catalytic activity;nucleotide binding					0.521167	0.412342	1.14742	G3IG24	Ddx19b;LOC100766470	ATP-dependent RNA helicase DDX19B OS=Cricetulus griseus OX=10029 GN=I79_022701 PE=4 SV=1
0.0424109	0.128279	0.102948	0.126009	-0.125726	-0.127097	-0.134823	-0.151623	-0.0223102	-0.223101	-0.0452117	-0.204075		nucleus	RNA binding	Ribosome biogenesis in eukaryotes				0.66962	0.252496	2.16855	G3HKS8	Bms1;LOC100770546	Ribosome biogenesis protein BMS1-like OS=Cricetulus griseus OX=10029 GN=I79_011308 PE=4 SV=1
-0.924549	0.0824861	-0.984009	0.146362	0.289763	-0.737139	0.270749	-0.72588	-0.00339222	0.172919	-0.116468	0.28104	metabolic process;regulation of biological process;response to stimulus	cytoskeleton;membrane	catalytic activity;nucleotide binding		+	+		2.77915	3.92361	1.17421	G3HY52	Jak1	Tyrosine-protein kinase OS=Cricetulus griseus OX=10029 GN=I79_015969 PE=3 SV=1
0.364569	0.0832462	0.339474	-0.254059	-0.113742	-0.0350037	-0.0618057	-0.0406713	-0.286297	-0.252216	-0.323564	-0.204776								0.911552	0.707571	0.896922	A0A3L7HFF5		NUP160 OS=Cricetulus griseus OX=10029 GN=CgPICR_001761 PE=4 SV=1
-0.198915	-0.238901	-0.256081	-0.375008	0.0567465	-0.672739	-0.0302877	-0.714317	-0.777235	-0.642935	-0.646946	-0.512807	metabolic process	cytoplasm	catalytic activity;nucleotide binding;RNA binding			+		0.404151	2.33497	0.549367	G3H935	Yars	Tyrosine--tRNA ligase OS=Cricetulus griseus OX=10029 GN=I79_006897 PE=3 SV=1
-0.927936	-0.215615	-0.931054	-0.215286	-0.247278	-0.773261	-0.505057	-0.999534	-0.351361	0.00444697	-0.0512494	-0.00418473			catalytic activity;protein binding		+			5.31679	1.01392	0.50627	A0A061HYQ7		UDP-N-acetylglucosamine--peptide N-acetylglucosaminyltransferase subunit OS=Cricetulus griseus OX=10029 GN=H671_xg20119 PE=4 SV=1
0.81239	0.294209	1.05048	0.31773	-0.108722	0.606268	-0.240671	0.372714	0.408604	0.177148	0.578878	0.548614					+	+		1.45983	1.41518	0.23103	A0A3L7I189		FAM208B (Fragment) OS=Cricetulus griseus OX=10029 GN=CgPICR_005329 PE=4 SV=1
-0.00492763	0.576365	0.00087547	0.631217	0.245553	0.00915528	0.231788	0.076419	0.341778	0.00379565	0.216653	0.0692988	metabolic process	cytoplasm	catalytic activity		+			2.68488	1.53214	1.1235	G3I255	Ldha	L-lactate dehydrogenase OS=Cricetulus griseus OX=10029 GN=I79_017480 PE=3 SV=1
0.310728	0.10373	0.274937	0.102815	0.143265	-0.00376221	0.148838	0.0290194	0.377003	0.0504083	0.237837	0.163922	cell division;regulation of biological process				+			2.05548	1.81886	0.8083	A0A061IK76		Cell division cycle and apoptosis regulator protein 1 OS=Cricetulus griseus OX=10029 GN=H671_1g3493 PE=4 SV=1
0.0501805	-0.114301	0.0713386	-0.167901	-0.160495	-0.00736043	-0.168024	-0.0548505	0.107646	-0.114776	0.132062	-0.0997763	metabolic process		protein binding		+			1.70397	1.50741	2.40279	G3IBT1	LOC100767706;Prpf6	Pre-mRNA-processing factor 6 OS=Cricetulus griseus OX=10029 GN=I79_021114 PE=4 SV=1
0.460937	0.230492	0.359001	0.0291632	0.120083	0.22819	0.129377	0.146113	0.48997	0.523081	0.986531	0.414008	metabolic process;transport		RNA binding					0.882488	0.568946	0.398074	G3H2J8	Hnrnpa2b1;LOC100759302	Heterogeneous nuclear ribonucleoproteins A2/B1 OS=Cricetulus griseus OX=10029 GN=I79_004411 PE=4 SV=1
0.0651988	-0.253391	0.763455	0.0219383	-0.100818	0.122937	-0.0619077	0.0644645	0.0894214	-0.00299259	0.101351	-0.148282		nucleus	RNA binding					0.532613	1.42063	0.843027	A0A061IJX8	Hnrnpc;LOC100751290	Heterogeneous nuclear ribonucleoprotein C-like 1-like isoform 3 OS=Cricetulus griseus OX=10029 GN=H671_1g2253 PE=4 SV=1
0.0672187	-0.321477	0.104218	-0.228934	0.188813	0.103527	0.270839	0.17468	0.375567	0.00793081	0.314711	0.0439635	metabolic process	membrane;nucleus	catalytic activity;nucleotide binding		+			1.73201	0.625834	1.91894	G3GZH2	Acad11	Acyl-CoA dehydrogenase family member 11 OS=Cricetulus griseus OX=10029 GN=I79_003232 PE=4 SV=1
-0.656993	-0.411484	-0.55677	-0.433598	-0.22554	-0.17495	-0.0577498	-0.134954	-0.392098	-0.456896	-0.445193	-0.464428	metabolic process;response to stimulus	nucleus	catalytic activity;DNA binding;nucleotide binding;protein binding					1.15794	0.0498563	0.589	A0A061I8A6		DNA-dependent protein kinase catalytic subunit OS=Cricetulus griseus OX=10029 GN=H671_4g12055 PE=3 SV=1
-0.0464735	-0.183986	-0.0041285	-0.176563	0.0944804	0.342012	0.0629911	0.328137	-0.260388	-0.182848	-0.104258	-0.301928					+	+		1.72815	2.34923	0.219711	A0A3L7ILM5		FLOT1 OS=Cricetulus griseus OX=10029 GN=CgPICR_019486 PE=4 SV=1
0.445307	0.273874	0.525294	0.284094	0.00238995	0.198748	0.0192604	0.156144	0.461604	0.263869	0.417715	0.204896					+			1.4421	1.73547	1.51431	A0A3L7IN06		CDC5L (Fragment) OS=Cricetulus griseus OX=10029 GN=CgPICR_018157 PE=4 SV=1
-0.30507	-0.0506888	-0.433226	-0.0740061	-0.218944	-0.20042	-0.12011	-0.293827	-0.295902	0.00684926	-0.14293	-0.010561	metabolic process;regulation of biological process;response to stimulus;transport		catalytic activity;protein binding;structural molecule activity		+			1.37436	0.429454	0.975867	G3I2Z3	Akap9;LOC100767118	A-kinase anchor protein 9 (Fragment) OS=Cricetulus griseus OX=10029 GN=I79_017791 PE=4 SV=1
-0.607869	0.145748	-0.567642	0.383355	-0.207637	-0.15334	-0.0660563	-0.160543	-0.0595141	-0.0809049	-0.0809345	-0.0787993					+			1.71205	0.0950429	0.332181	A0A3L7HI83		NVL (Fragment) OS=Cricetulus griseus OX=10029 GN=CgPICR_010127 PE=4 SV=1
0.694527	-1.09444	1.08178	-0.283217	-1.11609	-0.556264	-0.367529	-0.173868	-0.217661	-0.0879308	-0.498501	0.456276		membrane	DNA binding		+			1.13962	0.332884	0.660372	A0A061IGN9		Lamina-associated polypeptide 2, isoforms beta/delta/epsilon/gamma OS=Cricetulus griseus OX=10029 GN=H671_1g3499 PE=4 SV=1
-0.22935	-0.469226	-0.259223	-0.398618	-0.348407	-0.436815	-0.266568	-0.464679	-0.53899	-0.175989	-0.515838	-0.182039	metabolic process		catalytic activity;nucleotide binding;RNA binding					1.41435	1.09562	2.92911	A0A061IG12		Elongation factor Tu GTP-binding domain-containing protein 1 OS=Cricetulus griseus OX=10029 GN=H671_3g8635 PE=4 SV=1
0.321574	-0.0736255	0.291346	-0.107993	0.12078	0.27583	0.079544	0.364257	-0.138611	-0.277174	-0.162133	-0.323832	metabolic process	cytoplasm;cytosol;mitochondrion;nucleus	catalytic activity;metal ion binding	Arginine and proline metabolism;Glutathione metabolism;Metabolic pathways	+			2.48122	1.33852	1.53799	A0A098KXE1	Lap3;LOC100768932	Cytosol aminopeptidase-like protein OS=Cricetulus griseus OX=10029 GN=CgPICR_004373 PE=3 SV=1
0.0618428	-0.0745973	0.0597963	-0.162192	-0.0654706	-0.382214	-0.138543	-0.495881	-0.420256	0.177887	-0.429981	0.153498	cell organization and biogenesis;metabolic process;regulation of biological process	cytoplasm	protein binding;RNA binding				+	1.26056	1.42119	3.30679	A0A061I773	Eif3c;LOC100754077	Eukaryotic translation initiation factor 3 subunit C OS=Cricetulus griseus OX=10029 GN=EIF3C PE=3 SV=1
-0.968708	-0.162946	-0.704717	-0.156425	-0.0940628	-0.694656	-0.145847	-0.774688	-0.487556	-0.19227	-0.388497	-0.0366011	cell organization and biogenesis;regulation of biological process		protein binding		+	+		1.44378	2.2249	1.13937	G3HDV7	Carmil1;Lrrc16a	Leucine-rich repeat-containing protein 16A OS=Cricetulus griseus OX=10029 GN=I79_008723 PE=4 SV=1
0.385593	0.280357	0.394316	0.261517	0.0800561	0.0928373	0.152843	0.080657	0.194266	-0.0869905	0.0729922	-0.0853529					+			2.12371	0.296426	1.16493	A0A3L7GM57		YWHAE OS=Cricetulus griseus OX=10029 GN=CgPICR_003523 PE=3 SV=1
0.0853665	0.292336	0.0654564	0.201725	0.120258	0.179639	0.182657	0.179138	0.332648	0.364339	0.280203	0.332248	metabolic process	membrane	catalytic activity;metal ion binding					1.18103	0.332408	0.513793	Q6W3F6	Adam17	Tumor necrosis factor-alpha-converting enzyme mutant variant M2a OS=Cricetulus griseus OX=10029 PE=2 SV=1
0.426829	0.76072	0.815803	0.629152	0.356772	0.794121	0.314653	0.384067	0.941725	0.347967	0.598361	0.371899			RNA binding					0.1225	0.463523	0.853761	G3H9U3	Sfpq	Splicing factor, proline-and glutamine-rich OS=Cricetulus griseus OX=10029 GN=I79_007174 PE=4 SV=1
-0.257912	1.14783	-0.801024	-1.77214	0.00898266	0.956235	0.918371	0.647012	1.23828	1.2544	1.04331	1.39763	metabolic process;transport	cell surface;endosome;Golgi;membrane;vacuole	metal ion binding;protein binding	Aldosterone synthesis and secretion;Bile secretion;Endocytosis;Hepatitis C;Ovarian steroidogenesis;Toxoplasmosis				0.0471708	0.256077	0.576116	P35950	Ldlr	Low-density lipoprotein receptor OS=Cricetulus griseus OX=10029 GN=LDLR PE=3 SV=2
-0.533202	0.0520259	-0.511801	0.03755	0.149874	0.161784	0.0896997	0.215912	0.268595	0.178351	0.329931	0.171738			catalytic activity		+			3.28551	0.638226	1.24804	A0A061IMD6		Procollagen galactosyltransferase 1 OS=Cricetulus griseus OX=10029 GN=H671_1g2646 PE=4 SV=1
0.229356	-0.303812	0.212569	-0.444585	0.0775777	-0.143366	-0.0476866	-0.214555	-0.245988	-0.401033	-0.0855189	-0.514564					+			1.85728	0.940243	1.013	A0A3L7HC22		DNAJA3 (Fragment) OS=Cricetulus griseus OX=10029 GN=CgPICR_017521 PE=3 SV=1
-0.956931	-0.389272	-0.746224	-0.307481	0.359045	0.395798	0.449095	0.419277	-0.10219	0.0690641	-0.0476732	-0.0130052					+			1.32866	0.0234771	0.765013	A0A3L7HYU5		VLDLR OS=Cricetulus griseus OX=10029 GN=CgPICR_006622 PE=4 SV=1
0.939185	0.291711	0.905764	0.3079	0.118746	0.376159	0.135051	0.43584	0.757376	0.381325	0.69213	0.347689					+	+		3.05156	1.91856	1.9905	A0A3L7I250		PUF60 OS=Cricetulus griseus OX=10029 GN=CgPICR_014916 PE=4 SV=1
-0.393009	-0.0512417	-0.421511	-0.47264	0.402378	-1.20151	0.11813	-1.86078	-2.0486	-0.337449	-1.21107	-0.561648						+		0.249903	1.42151	0.94855	A0A3L7GSL4		Annexin OS=Cricetulus griseus OX=10029 GN=CgPICR_019889 PE=3 SV=1
0.340398	0.0579014	0.299543	0.0445777	0.161055	-0.137522	0.159978	-0.135682	-0.227933	-0.133215	-0.26136	-0.148805	transport	cytosol;endoplasmic reticulum;membrane;nucleus	catalytic activity;nucleotide binding	Ribosome biogenesis in eukaryotes	+	+		2.19846	4.89034	1.51947	G3GSI7	LOC100773753;Lsg1	Large subunit GTPase 1-like OS=Cricetulus griseus OX=10029 GN=I79_000602 PE=4 SV=1
-0.251423	-0.372927	-0.258017	-0.269036	-0.243276	-0.391556	-0.175743	-0.292968	-0.234876	-0.263198	-0.340652	-0.136555	metabolic process		catalytic activity					0.480223	0.80577	0.399749	G3HPP2	Aldh9a1;LOC100758951	4-trimethylaminobutyraldehyde dehydrogenase OS=Cricetulus griseus OX=10029 GN=I79_012757 PE=3 SV=1
-0.707334	-0.153176	-0.704752	-0.0188618	-0.108408	0.160608	-0.017993	0.206819	0.590609	0.317752	0.205939	0.388854		endoplasmic reticulum;membrane			+			1.93804	1.40041	0.075965	G3IC73	Clcc1;LOC100768001	Chloride channel CLIC-like protein 1 OS=Cricetulus griseus OX=10029 GN=H671_1g1968 PE=4 SV=1
0.757592	0.0189218	0.63417	-0.0463839	0.254086	0.265632	0.262384	0.20828	-0.21626	-0.28407	-0.0268106	-0.241691					+			2.02036	0.268306	0.548779	A0A3L7GLJ0		AKAP1 OS=Cricetulus griseus OX=10029 GN=CgPICR_003331 PE=4 SV=1
-0.487747	-0.420502	-2.20584	-1.56901	-0.564916	-0.267699	-0.312171	-0.628535	-0.663166	0.179119	-0.709338	0.124203	cell organization and biogenesis;metabolic process	chromosome	catalytic activity;motor activity;nucleotide binding;protein binding				+	0.115886	0.0135503	2.73804	G3IAU0	LOC100766744;Smc4	Uncharacterized protein (Fragment) OS=Cricetulus griseus OX=10029 GN=I79_020720 PE=4 SV=1
-0.68369	0.0990391	-0.67683	0.0415965	0.186331	0.0140152	0.149995	0.023283	0.206572	0.421538	0.0971022	0.448712					+			2.8292	1.81348	1.42689	A0A3L7GM18		TRIM25 OS=Cricetulus griseus OX=10029 GN=CgPICR_003328 PE=4 SV=1
0.0367661	-0.41333	-0.0272207	-0.379762	-0.262024	-0.297851	-0.190745	-0.26355	-0.459922	-0.192431	-0.458574	-0.251147	metabolic process;response to stimulus	cytoplasm	catalytic activity;nucleotide binding;RNA binding	Ribosome biogenesis in eukaryotes	+			2.09651	0.518062	1.82532	G3HTL1	Spata5	Spermatogenesis-associated protein 5 OS=Cricetulus griseus OX=10029 GN=I79_014239 PE=4 SV=1
-0.0533027	-0.174061	0.0151205	-0.173086	-0.0829859	-0.121626	-0.0809623	-0.121644	-0.171762	-0.0364419	-0.304821	0.0431834	cell organization and biogenesis;regulation of biological process;transport	chromosome;cytosol;endoplasmic reticulum;membrane;nucleus						1.33993	3.18692	1.0489	G3ILM5	Zw10	Centromere/kinetochore protein zw10-like OS=Cricetulus griseus OX=10029 GN=I79_024795 PE=4 SV=1
0.00674057	-0.0279942	0.0558863	-0.0256175	-0.116536	-0.0911512	-0.143793	-0.102781	-0.0524196	-0.229907	-0.321334	-0.0779095	cell organization and biogenesis;cell proliferation;metabolic process;regulation of biological process	nucleus	protein binding;RNA binding					0.847747	0.811452	0.0701968	G3HWM5	Bop1;LOC100763888	Ribosome biogenesis protein BOP1 OS=Cricetulus griseus OX=10029 GN=BOP1 PE=3 SV=1
-0.486674	-0.543872	-0.471524	-0.487961	-0.328744	-0.500672	-0.380866	-0.577084	-0.553355	-0.145472	-0.47259	-0.0742283								0.479498	1.23872	1.75996	A0A3L7HCQ5		ARFGEF2 OS=Cricetulus griseus OX=10029 GN=CgPICR_012845 PE=4 SV=1
-0.298538	0.170198	-0.163849	0.279636	0.0849915	0.168927	0.0912762	0.16697	0.32405	0.235409	0.265159	0.26369	metabolic process;regulation of biological process	cytoplasm;extracellular;membrane	catalytic activity;metal ion binding;protein binding		+			1.4642	2.77057	0.520302	G3H748	Erap1;LOC100756235	Aminopeptidase OS=Cricetulus griseus OX=10029 GN=I79_006174 PE=3 SV=1
0.38895	-0.321876	0.396854	-0.219787	-0.111354	-0.102578	-0.105628	-0.00180333	-0.495716	-0.13667	-0.618289	-0.0968884	cell organization and biogenesis;metabolic process	cytoplasm;membrane	catalytic activity;metal ion binding;nucleotide binding;RNA binding	Aminoacyl-tRNA biosynthesis	+			2.22934	0.419444	1.68281	G3IBQ9	Farsb	Phenylalanyl-tRNA synthetase beta chain OS=Cricetulus griseus OX=10029 GN=I79_021090 PE=4 SV=1
-2.1277	0.492918	-2.00638	0.337616	0.212403	-1.10546	0.135241	-1.017	0.399941	0.384849	0.726156	0.391233	cell organization and biogenesis;cellular homeostasis;metabolic process;regulation of biological process;response to stimulus	endoplasmic reticulum;membrane;nucleus	catalytic activity;metal ion binding;protein binding;signal transducer activity	Mineral absorption;Porphyrin and chlorophyll metabolism	+	+		2.80355	2.64769	0.40269	G3IAI6	Hmox1;LOC100756872	Heme oxygenase OS=Cricetulus griseus OX=10029 GN=I79_020609 PE=3 SV=1
0.0231247	0.522443	0.0633602	0.488908	0.131777	0.0753918	0.1177	-0.062706	0.361761	0.162313	0.379787	0.116405					+			2.49594	0.63797	1.95211	A0A3L7I5H0		BCLAF1 (Fragment) OS=Cricetulus griseus OX=10029 GN=CgPICR_011811 PE=4 SV=1
-1.13477	-0.378977	-1.02417	-0.42415	-0.15336	-0.596567	-0.156595	-0.810348	-0.512551	-0.00203892	-0.475912	0.00897309			catalytic activity;motor activity;protein binding		+	+	+	2.11492	1.44427	2.83151	A0A061IMU2		Kinesin light chain 4-like protein OS=Cricetulus griseus OX=10029 GN=H671_1g1516 PE=4 SV=1
-0.33513	-0.345715	-0.296038	-0.300556	-0.125185	0.166131	-0.125831	0.0903149	0.176676	-0.0601969	-0.0228442	0.000776293		membrane	protein binding			+		0.0840806	1.6655	0.382775	G3HII2	Tmtc3	Transmembrane and TPR repeat-containing protein 3 OS=Cricetulus griseus OX=10029 GN=I79_010453 PE=4 SV=1
-0.435309	0.0416668	-0.440668	0.087638	-0.0021581	0.0212565	0.118797	0.0909166	-0.25504	-0.101724	-0.240774	-0.101499	transport	membrane	catalytic activity;metal ion binding;nucleotide binding;transporter activity		+			2.67512	0.00993592	2.62536	G3HQC3	Atp2b4;LOC100764868	Calcium-transporting ATPase OS=Cricetulus griseus OX=10029 GN=I79_013020 PE=3 SV=1
0.165895	-0.353662	0.154931	-0.374844	-0.119485	0.133565	-0.185869	0.19935	-0.0443515	-0.278507	-0.138872	-0.303153	metabolic process	vacuole	catalytic activity	Terpenoid backbone biosynthesis	+	+		3.28717	1.68247	1.25825	G3HXK8	Pcyox1	Prenylcysteine oxidase OS=Cricetulus griseus OX=10029 GN=I79_015733 PE=3 SV=1
-0.000830657	0.0220145	-0.0435943	0.0109492	-0.100244	0.180516	-0.11081	0.0732327	0.000831468	-0.157982	-0.026744	-0.242725	metabolic process	membrane;mitochondrion	catalytic activity;metal ion binding	Alzheimer's disease;Cardiac muscle contraction;Huntington's disease;Metabolic pathways;Non-alcoholic fatty liver disease (NAFLD);Oxidative phosphorylation;Parkinson's disease				0.653893	1.3027	1.28271	G3IGA2	LOC100750822;Uqcrc2	Cytochrome b-c1 complex subunit 2, mitochondrial OS=Cricetulus griseus OX=10029 GN=I79_022785 PE=3 SV=1
-0.821784	0.13339	-0.641035	0.167223	-0.198639	-0.404195	-0.180686	-0.540222	-0.0537567	0.284386	-0.142771	0.239931					+			1.97062	1.26596	1.73226	A0A3L7I2H0		TRIOBP OS=Cricetulus griseus OX=10029 GN=CgPICR_015007 PE=4 SV=1
-0.861186	-0.581608	-0.72526	-0.591114	-0.361837	-0.787062	-0.368002	-0.757085	-0.650378	-0.188938	-0.776065	-0.225084						+		1.02917	2.85094	1.78834	A0A3L7GVU7		GFPT1 (Fragment) OS=Cricetulus griseus OX=10029 GN=CgPICR_022998 PE=4 SV=1
-0.325763	-0.0206509	-0.475325	-0.0600958	-0.120486	-0.184899	-0.196987	-0.204868	0.178758	0.0145741	0.165101	0.163895					+			1.36507	0.340042	0.414547	A0A3L7I579		SUB1 OS=Cricetulus griseus OX=10029 GN=CgPICR_002731 PE=4 SV=1
0.219245	0.290236	0.184272	0.343298	-0.176255	-0.0149984	-0.176465	0.118985	0.883365	0.00720884	0.613266	0.112479	cell organization and biogenesis;metabolic process;regulation of biological process;response to stimulus	cytoplasm;nucleus	RNA binding					1.16383	1.11725	1.38113	A0A061I8L8	LOC100757535;Rbm14	RNA-binding protein 14 OS=Cricetulus griseus OX=10029 GN=H671_3g10080 PE=4 SV=1
-0.537471	-0.316454	-0.594606	-0.370473	-0.165431	-0.437235	-0.183261	-0.440157	-0.167738	0.0413228	-0.231063	0.0337935					+	+		1.52561	2.93338	1.75376	A0A3L7HI87		PSMC1 OS=Cricetulus griseus OX=10029 GN=CgPICR_012952 PE=3 SV=1
0.568348	0.218728	0.513901	0.216333	0.265644	0.101945	0.361487	0.159984	0.450744	0.382567	0.367123	0.43094	cell organization and biogenesis;metabolic process	membrane	catalytic activity;protein binding	Glycerophospholipid metabolism;Peroxisome	+			2.15386	1.08285	0.0140759	A0A061IH46	Gnpat;LOC100765024	Dihydroxyacetone phosphate acyltransferase OS=Cricetulus griseus OX=10029 GN=H671_3g8934 PE=3 SV=1
0.363252	-0.123604	0.358302	-0.0827407	-0.0672369	-0.121051	-0.0412913	-0.16608	-0.0681782	-0.154557	-0.100564	-0.16416					+			2.70729	1.12357	1.32634	A0A3L7I6K3		WDR36 OS=Cricetulus griseus OX=10029 GN=CgPICR_011059 PE=4 SV=1
0.137089	0.012638	0.121925	0.0322896	-0.082077	-0.0912952	-0.0839443	-0.160689	-0.154878	-0.0491038	-0.0103512	-0.0399342	transport	cytoplasm;nucleus	protein binding;RNA binding;transporter activity					1.88017	0.466955	0.186202	A0A061IF78		Nuclear RNA export factor 1-like protein OS=Cricetulus griseus OX=10029 GN=H671_3g9643 PE=4 SV=1
0.0288534	0.0384607	0.199133	0.109747	-0.0458336	0.390065	-0.0505037	0.716468	0.348547	0.195848	0.158702	0.140397	metabolic process	cytoplasm;membrane;proteasome	catalytic activity;protein binding					0.15012	1.17785	0.320225	G3I7A8		Proteasome endopeptidase complex (Fragment) OS=Cricetulus griseus OX=10029 GN=I79_019395 PE=3 SV=1
-0.281523	0.158084	-0.310716	0.214236	-0.0973283	-0.0090399	0.0134201	-0.0218887	0.228103	0.239371	0.29024	0.193349	metabolic process	membrane	catalytic activity;metal ion binding		+			2.36881	0.166541	0.416228	A0A061HW86		Heme oxygenase 2-like protein OS=Cricetulus griseus OX=10029 GN=H671_7g18653 PE=4 SV=1
-0.300071	-0.090147	-0.31839	-0.170651	0.103445	0.141319	0.0165415	0.141526	0.0570211	-0.353598	-0.0229835	-0.272606	metabolic process	mitochondrion;nucleus	catalytic activity	Carbon metabolism;Central carbon metabolism in cancer;Citrate cycle (TCA cycle);Glucagon signaling pathway;Glycolysis / Gluconeogenesis;HIF-1 signaling pathway;Metabolic pathways;Pyruvate metabolism				1.30651	0.695117	1.54565	G3H5K6	Pdha1	Pyruvate dehydrogenase E1 component subunit alpha OS=Cricetulus griseus OX=10029 GN=PDH-A1 PE=2 SV=1
-0.263992	0.883157	-0.31507	0.984053	0.87169	0.586699	0.917895	0.49546	0.849852	1.29162	0.846854	1.15699					+	+		2.67156	1.69321	1.51412	A0A3L7HST4		LDLR OS=Cricetulus griseus OX=10029 GN=CgPICR_019681 PE=4 SV=1
-0.343835	-0.236724	-0.270535	-0.146579	-0.181157	-0.428211	-0.23781	-0.604716	-0.102299	0.311824	0.0873422	0.440571								0.732741	1.09512	1.10335	A0A3L7HX24		UNC45A (Fragment) OS=Cricetulus griseus OX=10029 GN=CgPICR_009343 PE=4 SV=1
0.0652408	-0.0620031	0.12282	0.0574102	0.151966	0.240266	0.0897779	0.41771	0.653318	0.394431	0.59819	0.417634								0.54769	0.803303	1.7441	A0A3L7H8R1		BPTF OS=Cricetulus griseus OX=10029 GN=CgPICR_016803 PE=4 SV=1
-0.159007	-0.109917	2.48733	-0.03932	-1.71081	-0.508997	-0.251922	-0.40681	-0.296272	0.0495071	-0.458477	0.139796			protein binding					0.348598	0.260925	1.43698	G3HAT2	Naa15	NMDA receptor-regulated protein 1 OS=Cricetulus griseus OX=10029 GN=I79_007540 PE=4 SV=1
0.162654	0.0979119	0.193077	-0.00124363	0.156642	-0.0551491	0.0709849	0.00629526	-0.0123721	-0.111497	-0.0619239	-0.205292								0.886723	0.92153	0.825113	A0A3L7HKQ2		ACBD3 OS=Cricetulus griseus OX=10029 GN=CgPICR_010140 PE=4 SV=1
0.290303	0.0812284	0.370956	0.078497	0.319498	0.465728	-0.167521	-0.188024	0.420816	0.165024	0.60964	0.279837					+			1.60335	0.0498355	0.928934	A0A3L7HKZ1		SAFB OS=Cricetulus griseus OX=10029 GN=CgPICR_020010 PE=4 SV=1
0.341199	0.219835	0.379894	0.305353	0.329525	0.528059	0.367802	0.5873	1.00761	0.377506	0.793208	0.432819								0.76409	1.56374	1.33241	A0A3L7IJ80		CROT OS=Cricetulus griseus OX=10029 GN=CgPICR_009215 PE=4 SV=1
-0.0434932	0.413859	-0.0265913	0.568978	0.0441131	0.385802	0.123001	0.463508	0.571352	0.455203	0.405749	0.567392	metabolic process	endoplasmic reticulum	catalytic activity;metal ion binding		+	+		1.67236	1.59604	0.0750923	G3HMQ0	Fkbp9;LOC100768635	Peptidylprolyl isomerase OS=Cricetulus griseus OX=10029 GN=I79_012022 PE=4 SV=1
-0.607643	-0.188243	-0.555444	-0.320987	-0.0541745	-0.256662	-0.0664073	-0.353793	-0.172362	0.046794	-0.202457	-0.0486489					+			1.35222	1.42372	1.18674	A0A3L7GLU9		TAOK1 OS=Cricetulus griseus OX=10029 GN=CgPICR_003496 PE=4 SV=1
0.914563	0.557691	0.835558	0.504314	0.363665	0.782501	0.386933	0.710453	0.18383	0.148612	0.345437	0.136297	cell organization and biogenesis;regulation of biological process;transport	cytoplasm;cytoskeleton;cytosol;Golgi;membrane	protein binding	Bacterial invasion of epithelial cells;Proteoglycans in cancer;Tight junction	+	+		1.72901	1.9896	0.567597	G3HQ69	Cttn;LOC100772651	Src substrate cortactin OS=Cricetulus griseus OX=10029 GN=I79_012963 PE=4 SV=1
0.448892	0.323969	0.408384	0.385674	0.0440263	0.300633	0.0250216	0.16406	0.229243	0.354526	-0.500092	-0.374984		nucleus	DNA binding					0.73638	0.987025	0.0804838	G3HLJ8	Ubtf	Nucleolar transcription factor 1 OS=Cricetulus griseus OX=10029 GN=I79_011588 PE=4 SV=1
0.524615	-0.249129	0.281736	-0.342306	-0.0680714	-0.184587	-0.0627527	-0.00384144	-0.0632191	-0.175334	-0.17693	-0.283324		nucleus	protein binding;RNA binding		+			1.48235	0.107768	0.525553	G3HB02	Nol10	Nucleolar protein 10 OS=Cricetulus griseus OX=10029 GN=I79_007614 PE=4 SV=1
-0.268048	0.23881	-0.246688	0.263296	0.138081	-0.065565	0.101717	-0.0489788	-0.0702534	0.132231	-0.0242805	0.119761	regulation of biological process;response to stimulus		catalytic activity;nucleotide binding;protein binding;signal transducer activity	Adrenergic signaling in cardiomyocytes;Alcoholism;Axon guidance;cAMP signaling pathway;cGMP-PKG signaling pathway;Chagas disease (American trypanosomiasis);Chemokine signaling pathway;Cholinergic synapse;Circadian entrainment;Cocaine addiction;Dopaminergic synapse;Estrogen signaling pathway;GABAergic synapse;Gap junction;Gastric acid secretion;Glutamatergic synapse;Leukocyte transendothelial migr…	+			2.99157	1.90362	1.73574	Q3HR13	Gnai2	Guanine nucleotide binding protein alpha inhibiting 2 OS=Cricetulus griseus OX=10029 GN=GNAI2 PE=2 SV=1
0.279681	-0.0635185	0.734178	0.00946422	0.0382114	0.134662	-0.0581456	-0.243494	0.152199	0.0194435	0.0482402	-0.481715		nucleus	catalytic activity;nucleotide binding					0.835229	0.0752201	0.488491	G3HES6	Ddx27	Putative ATP-dependent RNA helicase DDX27 OS=Cricetulus griseus OX=10029 GN=I79_009070 PE=3 SV=1
0.236894	0.180706	0.245106	0.096488	0.0136767	-0.076128	-0.0966005	-0.11326	-0.0142994	0.138505	0.0358428	0.0790339								0.864601	0.340271	0.892882	A0A3L7HHS4		PTBP1 OS=Cricetulus griseus OX=10029 GN=CgPICR_013097 PE=4 SV=1
0.0287399	0.23097	-0.0656681	0.0349579	0.285159	0.0336446	0.102199	-0.234047	0.0574304	0.162759	0.48646	0.131596								0.525052	0.674567	0.207262	A0A3L7H5A3		NONO OS=Cricetulus griseus OX=10029 GN=CgPICR_018245 PE=4 SV=1
-0.135011	-0.17782	-0.117572	-0.297075	-0.0192899	-0.0202198	-0.128042	-0.144998	-0.0799351	-0.327782	-0.0242099	-0.337115	transport	membrane						0.685282	0.0344148	1.99998	A0A061IK63		Phosphate carrier protein OS=Cricetulus griseus OX=10029 GN=H671_1g3498 PE=3 SV=1
-0.267734	0.0404998	-0.401699	-0.150751	-0.0863437	-0.233622	-0.0902614	-0.0640392	-0.0242119	0.204867	-0.265221	0.0932407								0.857182	0.260046	0.802815	A0A3L7IN19		BAG6 OS=Cricetulus griseus OX=10029 GN=CgPICR_019590 PE=4 SV=1
0.0900278	0.311443	0.0877666	0.414555	0.153595	0.476396	0.253802	0.399124	0.435186	0.479827	0.400858	0.385571	metabolic process		catalytic activity		+			1.4734	1.18094	0.0983385	G3HQV4	LOC100754813	3-ketoacyl-CoA thiolase B, peroxisomal (Fragment) OS=Cricetulus griseus OX=10029 GN=I79_013210 PE=3 SV=1
0.686426	0.294585	0.646794	0.251131	0.0985211	0.729439	0.11571	0.612047	0.210536	-0.105544	0.377006	-0.183138					+	+		2.25717	1.9627	1.3847	A0A3L7IEW0		TPM4 OS=Cricetulus griseus OX=10029 GN=CgPICR_016243 PE=4 SV=1
0.02913	-0.0807591	0.0423776	-0.0772543	-0.168071	-0.460705	-0.184531	-0.408665	-0.419701	0.11749	-0.55398	0.0321618	cell organization and biogenesis;metabolic process;regulation of biological process	cytoplasm	protein binding;RNA binding	RNA transport	+	+		2.4503	1.9597	1.71053	G3H945	Eif3i;LOC100753319	Eukaryotic translation initiation factor 3 subunit I OS=Cricetulus griseus OX=10029 GN=EIF3I PE=3 SV=1
-0.928065	-0.182929	-0.891566	-0.0999546	-0.189493	-0.487852	-0.0935678	-0.374109	-0.291949	0.00325969	-0.50639	0.054388					+			2.46075	1.22068	1.21909	A0A3L7HT96		E3 ubiquitin-protein ligase OS=Cricetulus griseus OX=10029 GN=CgPICR_005199 PE=4 SV=1
-0.615888	-0.277017	-0.650784	-0.23642	-0.330264	-0.57618	-0.242764	-0.487265	-0.35536	0.00657554	-0.362478	-0.0513621					+			2.29988	1.2289	2.12854	A0A3L7GLW5		PSMD11 OS=Cricetulus griseus OX=10029 GN=CgPICR_003443 PE=4 SV=1
-1.02702	0.245023	-0.972131	0.267093	0.149501	-0.321132	0.149727	-0.393605	-0.204042	0.10013	-0.129338	0.0657519	regulation of biological process;response to stimulus;transport	cytosol;membrane	protein binding		+	+		3.25612	2.295	1.5838	G3IK27	Stxbp3;Stxbp3a	Syntaxin-binding protein 3 OS=Cricetulus griseus OX=10029 GN=I79_024220 PE=3 SV=1
0.0161858	0.108662	0.145023	0.290046	-0.176954	0.0108129	-0.0866976	0.137212	0.48565	0.231263	0.145074	0.397651	cell organization and biogenesis;metabolic process;regulation of biological process	nucleus	catalytic activity;metal ion binding	Alcoholism;Cell cycle;Chronic myeloid leukemia;Epstein-Barr virus infection;Huntington's disease;Longevity regulating pathway - multiple species;Notch signaling pathway;Pathways in cancer;Thyroid hormone signaling pathway;Transcriptional misregulation in cancer;Viral carcinogenesis				0.400621	0.929127	0.00146902	G3H942	Hdac1;LOC100752721	Histone deacetylase OS=Cricetulus griseus OX=10029 GN=I79_006904 PE=3 SV=1
0.274964	-0.0175658	0.409978	0.0510187	-0.112057	0.0311461	-0.123731	0.0842543	0.453166	0.0791063	0.376594	0.110577	regulation of biological process;response to stimulus		protein binding		+			1.30093	1.63555	1.78728	A0A061IE71		THO complex subunit 1 OS=Cricetulus griseus OX=10029 GN=H671_2g6398 PE=4 SV=1
0.383929	0.208177	0.411429	0.14327	0.314801	0.354132	0.231221	0.251155	-0.0475388	0.088088	-0.05548	0.0172672	cell division;cell organization and biogenesis;cellular component movement;regulation of biological process	membrane	nucleotide binding;protein binding;structural molecule activity		+			1.61437	0.155702	1.00101	G3GZE6	Actr3;LOC100759010	Actin-related protein 3 OS=Cricetulus griseus OX=10029 GN=I79_003209 PE=3 SV=1
-0.00413324	0.051959	-0.174015	0.114679	-0.139056	-0.264695	-0.119863	-0.27521	0.0141383	-0.0390444	0.0373812	-0.00636387			RNA binding					0.705036	2.221	0.863622	G3IKP7	LOC100764622;Rbm15	Putative RNA-binding protein 15 OS=Cricetulus griseus OX=10029 GN=CgPICR_003975 PE=4 SV=1
-0.332527	0.10761	-0.301866	0.29701	-0.0330723	-0.0479326	0.0805311	0.605387	0.57873	-0.0346422	-0.218	-0.26736	transport	cytosol;endosome;membrane		Endocytosis	+			1.48879	0.282119	0.293831	Q91Y25	Fam21c;Washc2	WASH complex subunit 2 OS=Cricetulus griseus OX=10029 GN=Washc2 PE=2 SV=1
-0.303909	0.0712872	-0.321507	-0.0322304	0.0874692	0.218252	-0.00251107	0.150228	-0.125753	-0.170944	0.0114757	-0.226495	metabolic process;transport	membrane;mitochondrion	catalytic activity;metal ion binding;nucleotide binding	Alzheimer's disease;Huntington's disease;Metabolic pathways;Non-alcoholic fatty liver disease (NAFLD);Oxidative phosphorylation;Parkinson's disease	+			1.61846	0.891171	0.707906	G3I3Y5	Ndufv1	NADH dehydrogenase [ubiquinone] flavoprotein 1, mitochondrial OS=Cricetulus griseus OX=10029 GN=I79_018156 PE=3 SV=1
0.0386705	-0.444739	0.0741129	-0.314187	-0.211061	0.0787344	-0.1771	0.112083	0.272593	-0.378977	0.0707158	-0.345969	metabolic process		catalytic activity		+	+		1.63364	2.17453	1.45884	G3HMX6	LOC100764271;Nnt	NAD(P) transhydrogenase, mitochondrial OS=Cricetulus griseus OX=10029 GN=I79_012106 PE=4 SV=1
-0.337919	-0.0457363	-0.276143	0.178595	-0.257459	-0.0222063	0.0235004	0.0871239	-0.0368691	-0.222983	-0.24729	-0.153763								1.07123	0.3706	0.144744	A0A3L7HF26		RCN1 OS=Cricetulus griseus OX=10029 GN=CgPICR_001671 PE=4 SV=1
-0.745601	0.276542	-1.09449	0.233151	0.527157	-0.733374	0.428497	-0.568421	-0.0936794	0.242312	0.0372027	0.1931					+	+		1.6643	2.1444	1.14165	A0A3L7HMJ4		PTPRS OS=Cricetulus griseus OX=10029 GN=CgPICR_020013 PE=4 SV=1
0.00197696	-0.0567017	-0.134257	-0.45132	0.502936	0.377874	0.270037	0.0696335	-0.587061	-0.336269	0.204535	-0.318517	cellular homeostasis;regulation of biological process		catalytic activity					0.334336	0.31138	0.117053	G3HB04	LOC100766687;Pdia6	Protein disulfide-isomerase A6 OS=Cricetulus griseus OX=10029 GN=I79_007616 PE=4 SV=1
-0.409583	0.0129205	-0.454507	0.0306168	0.163423	-0.370061	0.1186	-0.33067	-0.167789	-0.0296621	-0.117012	-0.0638943	cell organization and biogenesis;cellular homeostasis;metabolic process;regulation of biological process;response to stimulus;transport	cytoplasm;cytosol;endosome;Golgi;membrane;vacuole	catalytic activity;nucleotide binding	Amoebiasis;Endocytosis;Phagosome;Salmonella infection;Tuberculosis	+	+		2.55006	2.43575	1.05036	G3HID1	LOC100763105;Rab7a	RAB7A OS=Cricetulus griseus OX=10029 GN=CgPICR_020452 PE=4 SV=1
0.0746756	0.0389634	0.0684547	-0.100192	0.0489684	-0.211492	-0.0380954	-0.26329	0.0945196	0.157938	0.272402	0.108052	cell differentiation;cell organization and biogenesis;metabolic process;regulation of biological process;response to stimulus	nucleus	protein binding					0.552787	1.38865	0.194062	G3HYL1	Ctr9	RNA polymerase-associated protein CTR9-like OS=Cricetulus griseus OX=10029 GN=I79_016150 PE=4 SV=1
0.180401	0.512899	0.175508	0.31187	0.142817	0.461905	0.00526132	0.286638	0.60381	0.23531	0.447609	0.205786	cell organization and biogenesis	chromosome;nucleus	metal ion binding					0.838681	0.94117	1.21017	G3GZN6	Champ1;Zfp828	Zinc finger protein 828 OS=Cricetulus griseus OX=10029 GN=I79_003327 PE=4 SV=1
0.0356303	-0.310368	-0.00272747	-0.158108	-0.151197	-0.295451	-0.087388	-0.221415	-0.122678	-0.0186005	-0.203674	0.0621033								1.06721	0.981323	1.07706	A0A3L7GQN8		XPO7 OS=Cricetulus griseus OX=10029 GN=CgPICR_007442 PE=4 SV=1
-0.0857534	-0.158715	-0.11427	-0.14921	-0.0307169	-0.261974	-0.0403777	-0.142766	0.0869236	0.205993	-0.00831027	0.141612			protein binding					1.15738	0.966322	0.841156	A0A061IDQ0	LOC100773448;Rnh1	Ribonuclease inhibitor-like protein OS=Cricetulus griseus OX=10029 GN=H671_3g9396 PE=4 SV=1
-0.00901221	0.281502	-0.0439949	0.339086	0.102351	-0.0795259	0.234512	-0.308969	-1.0172	-0.0510158	-0.555079	-0.18141	cell organization and biogenesis;metabolic process;regulation of biological process	cell surface;cytoplasm;cytosol;endosome;extracellular;membrane;nucleus	enzyme regulator activity;metal ion binding;protein binding;RNA binding		+			2.00622	0.953035	0.966512	G3IG05	Anxa2;LOC100760539	Annexin OS=Cricetulus griseus OX=10029 GN=I79_022682 PE=3 SV=1
-0.505977	0.133848	-0.485951	0.119084	0.124991	0.136552	0.127181	0.0439596	0.212458	0.127472	0.357481	0.0600223					+			3.3988	0.283965	0.856136	A0A3L7I7G9		SLC12A7 OS=Cricetulus griseus OX=10029 GN=CgPICR_008882 PE=4 SV=1
-0.0494099	0.0640898	-0.173438	-0.0963794	-0.107702	-0.128492	-0.156795	-0.191775	0.00382412	-0.10243	0.092637	-0.0364294		cytosol;membrane	RNA binding					0.350062	0.253162	0.776491	G3H605	Hnrnph2	Heterogeneous nuclear ribonucleoprotein H2 OS=Cricetulus griseus OX=10029 GN=H671_xg20015 PE=4 SV=1
0.30136	0.0177861	0.331718	0.0244133	0.0428371	-0.189733	-0.0175562	-0.226467	-0.22432	-0.289903	-0.301651	-0.396644	metabolic process		catalytic activity;RNA binding		+			2.56004	1.60746	0.459245	A0A061HTZ6		rRNA 2'-O-methyltransferase fibrillarin-like protein OS=Cricetulus griseus OX=10029 GN=H671_21340 PE=3 SV=1
0.366848	-0.216609	0.433955	-0.16159	-0.153208	-0.0275344	-0.122979	-0.0293493	-0.00521473	0.0900649	-0.0102491	0.035079					+			2.26972	1.73191	0.900429	A0A3L7HVR8		DEK OS=Cricetulus griseus OX=10029 GN=CgPICR_010441 PE=4 SV=1
-0.30575	-0.0973559	-0.367273	-0.187721	-0.134494	0.114434	-0.227383	-0.0269165	-0.235615	-0.478992	-0.196566	-0.487803								1.14844	0.930856	2.25493	A0A3L7H5V5		2-oxoisovalerate dehydrogenase subunit alpha (Fragment) OS=Cricetulus griseus OX=10029 GN=CgPICR_018557 PE=3 SV=1
-0.156564	-0.109619	-0.177656	-0.0713415	-0.0513086	0.14927	-0.104584	0.116232	0.303181	-0.122496	0.172809	-0.130899	regulation of biological process;response to stimulus;transport	membrane;mitochondrion	metal ion binding;protein binding;transporter activity					1.1392	1.66914	1.51405	G3ICH6	LOC100754168;Slc25a24	Calcium-binding mitochondrial carrier protein SCaMC-1 OS=Cricetulus griseus OX=10029 GN=I79_021374 PE=3 SV=1
0.631013	1.01114	0.786756	0.867444	-0.147807	-0.1065	0.372818	0.370755	0.358608	0.178136	-0.330077	-0.0508943	metabolic process		catalytic activity					0.791337	0.0173937	0.0437023	G3H277	Ptpn11	Tyrosine-protein phosphatase non-receptor type 11 OS=Cricetulus griseus OX=10029 GN=I79_004244 PE=4 SV=1
-0.09445	-0.0530214	-0.0774422	-0.0773115	0.0644379	-0.160482	0.0154904	-0.0967674	0.210947	0.109177	0.153618	0.085517	metabolic process	nucleus	catalytic activity	Carbon metabolism;Glutathione metabolism;Metabolic pathways;Pentose phosphate pathway				0.528586	1.28099	0.952919	G3IHY5	LOC100765199;Pgd	6-phosphogluconate dehydrogenase, decarboxylating OS=Cricetulus griseus OX=10029 GN=I79_023445 PE=3 SV=1
0.0259018	0.0612573	-0.024228	0.0250206	-0.0237094	-0.310843	-0.0390854	-0.306944	-0.113551	-0.128038	-0.236272	-0.119916	metabolic process		catalytic activity			+		0.515993	3.08835	0.305728	G3I366	Prep	Prolyl endopeptidase OS=Cricetulus griseus OX=10029 GN=I79_017867 PE=4 SV=1
-0.231899	-0.022932	-0.273418	-0.0774784	0.0209989	0.0255193	-0.00258153	0.177571	0.328927	-0.156769	0.143508	-0.0305939					+			1.56089	0.452296	1.00555	A0A3L7HBS8		Aminopeptidase OS=Cricetulus griseus OX=10029 GN=CgPICR_018744 PE=3 SV=1
0.100732	-0.13058	0.142423	-0.193769	-0.160605	0.0975361	-0.08008	0.0585508	0.106766	-0.0630102	0.157394	-0.00623993	cell differentiation;cell organization and biogenesis;metabolic process;regulation of biological process;response to stimulus	nucleus	catalytic activity;DNA binding;nucleotide binding;protein binding;RNA binding		+			1.76112	1.32544	1.31597	G3GSE1	Chd2;LOC100756099	Chromodomain-helicase-DNA-binding protein 2 OS=Cricetulus griseus OX=10029 GN=I79_000464 PE=4 SV=1
-1.07525	-0.164259	-0.967482	-0.169484	-0.0626497	-0.454266	-0.0786019	-0.517636	-0.420299	0.0386571	-0.401318	-0.0094013	metabolic process		catalytic activity;protein binding		+	+		2.40206	2.21239	2.43563	G3GRK8	LOC100755507;Nedd4	E3 ubiquitin-protein ligase NEDD4 OS=Cricetulus griseus OX=10029 GN=I79_000157 PE=4 SV=1
-0.546224	-0.323245	-0.646474	-0.227037	-0.420996	-0.660278	-0.263271	-0.480974	-0.289654	-0.152119	-0.44106	-0.0592003	metabolic process;regulation of biological process;response to stimulus	cytoplasm	catalytic activity;nucleotide binding;RNA binding		+			1.35918	0.708233	1.00097	G3HCU8	LOC100771099;Psmc5	26S protease regulatory subunit 8 OS=Cricetulus griseus OX=10029 GN=I79_008315 PE=3 SV=1
0.384851	0.154534	0.480601	0.2428	-0.00844191	0.425729	-0.106478	0.38688	0.685087	0.351555	0.586943	0.336896	cell organization and biogenesis;metabolic process;regulation of biological process	nucleus	catalytic activity;DNA binding;nucleotide binding;protein binding			+		1.15847	1.89686	1.55724	G3HIN6	Kdm1a;LOC100770721	Lysine-specific histone demethylase OS=Cricetulus griseus OX=10029 GN=I79_010511 PE=3 SV=1
-1.12974	-0.369511	-0.996857	-0.227881	-0.114905	-0.830629	-0.124106	-0.632781	-0.510562	-0.133402	-0.911033	-0.0948573					+	+		1.80276	1.59889	1.01167	A0A3L7HI96		CAPN2 OS=Cricetulus griseus OX=10029 GN=CgPICR_010116 PE=3 SV=1
-0.392613	-0.512587	-0.457585	-0.498465	-0.19125	-0.180717	-0.139149	-0.291036	-0.558195	0.0429907	-0.520815	-0.0074549	metabolic process		catalytic activity					0.864277	0.436211	2.50054	G3H8G1	LOC100771478;Usp4	Ubiquitin carboxyl-terminal hydrolase 4 OS=Cricetulus griseus OX=10029 GN=I79_006661 PE=3 SV=1
0.0985431	-0.0575266	0.0732593	0.115829	-0.25075	0.422912	-0.14019	0.397896	0.497867	0.645229	0.323935	0.603092			RNA binding			+		0.233949	2.0636	0.853844	G3HES5	LOC100758464;Stau1	Double-stranded RNA-binding protein Staufen-like 1 OS=Cricetulus griseus OX=10029 GN=I79_009069 PE=4 SV=1
-0.047347	-0.0872965	-0.0954409	-0.114397	-0.241816	-0.0232992	-0.212368	0.0089989	0.0103932	-0.0215845	-0.0736494	-0.0748358						+		0.400454	2.01194	0.113179	A0A3L7H6M4		CMAS OS=Cricetulus griseus OX=10029 GN=CgPICR_016457 PE=4 SV=1
0.0141124	0.293508	0.0367833	0.53047	-0.129369	0.0361147	-0.0840216	0.138744	0.203057	0.225126	0.174004	0.224979								1.08011	1.12886	0.891348	A0A3L7HVZ8		CFL1 OS=Cricetulus griseus OX=10029 GN=CgPICR_009503 PE=3 SV=1
-1.52541	0.535251	-1.53973	0.419891	0.332727	-1.10634	0.369445	-1.13026	-0.368478	-0.0748643	-0.383967	-0.0600625	cellular component movement;metabolic process;regulation of biological process;response to stimulus	cytoplasm;cytosol;membrane;vacuole	catalytic activity;motor activity;protein binding		+	+		3.07832	3.65304	2.92025	G3HJN1	Calcoco2;LOC100752435	Calcium-binding and coiled-coil domain-containing protein 2 OS=Cricetulus griseus OX=10029 GN=I79_010879 PE=4 SV=1
0.428182	0.501464	0.464077	0.466484	0.0747909	0.273745	0.111209	0.233496	0.465568	0.452714	0.481168	0.419715		nucleus	DNA binding					0.568493	1.56252	0.747814	Q60459	Ubtf	UBF1 protein OS=Cricetulus griseus OX=10029 GN=UBF1 PE=2 SV=1
-0.0970086	-0.225716	0.0569877	-0.0725537	-0.0135879	0.170243	0.0282479	0.153709	0.0959282	-0.0555363	0.0667649	0.0204								0.447983	1.68813	0.86796	A0A3L7I2R0		TMX3 OS=Cricetulus griseus OX=10029 GN=CgPICR_014710 PE=4 SV=1
-1.21869	-0.151094	-1.25754	-0.223259	0.0239592	0.00492114	0.0197867	-0.00834755	0.0684072	0.013667	0.144649	0.0152941					+			2.81904	1.11333	0.862785	G3HLK3	Grn	Granulins OS=Cricetulus griseus OX=10029 GN=I79_011593 PE=4 SV=1
-0.485948	-0.158772	-0.346947	0.115726	0.179044	0.300613	0.130617	0.240699	0.474752	0.120099	0.179091	0.194624								0.906157	1.02189	0.418136	A0A3L7IQ03		WFS1 OS=Cricetulus griseus OX=10029 GN=CgPICR_004416 PE=4 SV=1
-0.443997	-0.356935	-0.4072	-0.510286	-0.142151	-0.292307	-0.166283	-0.292854	-0.299969	-0.141822	-0.109657	-0.00987145	cell organization and biogenesis;transport	endosome;membrane;vacuole	catalytic activity;protein binding					0.0322955	2.12363	0.41876	G3ICK2	Vps18	VPS18 OS=Cricetulus griseus OX=10029 GN=CgPICR_001583 PE=4 SV=1
-0.519311	-0.214576	-0.494522	-0.215826	-0.464819	0.790668	-0.382887	0.579215	-0.130369	-0.206926	-0.172379	-0.31047		Golgi;membrane			+	+		2.74354	1.98734	0.710635	G3HQ97	Golim4	Golgi integral membrane protein 4 OS=Cricetulus griseus OX=10029 GN=I79_012993 PE=4 SV=1
0.428512	-0.393746	0.311218	-0.475842	-0.363188	-0.191381	-0.429198	-0.105085	-0.135099	-0.275679	-0.319009	-0.314591	metabolic process		catalytic activity;RNA binding		+			2.1067	1.34876	0.264296	G3H9S2	LOC100752418;Trmt1l	tRNA (guanine(26)-N(2))-dimethyltransferase OS=Cricetulus griseus OX=10029 GN=I79_007152 PE=3 SV=1
0.00939178	0.112615	-0.00920007	0.022212	0.0864562	0.327027	0.129008	0.362558	-0.258379	0.248781	-0.267265	0.12029	cell organization and biogenesis;regulation of biological process		metal ion binding;protein binding			+		0.549724	1.873	1.6968	A0A061HZ06		Gelsolin OS=Cricetulus griseus OX=10029 GN=H671_6g15713 PE=4 SV=1
-0.50337	-0.32865	-0.461986	-0.314346	-0.0636472	-0.322383	-0.0849324	-0.319587	-0.395903	-0.0259409	-0.275341	-0.0669432					+	+		1.74582	2.72403	1.3447	A0A3L7HUP7		UBASH3B OS=Cricetulus griseus OX=10029 GN=CgPICR_005909 PE=4 SV=1
-0.285138	-0.152932	0.0486966	-0.174551	0.0465842	-0.289165	0.04	-0.485996	-0.546784	-0.0515966	-0.369041	-0.201613								0.0909622	1.31458	0.981756	A0A3L7HIA9		RAB3GAP2 OS=Cricetulus griseus OX=10029 GN=CgPICR_010094 PE=4 SV=1
0.605887	0.0658771	0.5725	0.145148	0.0517903	0.348203	0.00199122	0.227181	0.400944	0.227995	0.566568	0.409969	metabolic process;regulation of biological process		metal ion binding;RNA binding		+			2.10714	1.23983	0.505306	G3H3Y6	Rbm10	RNA-binding protein 10 OS=Cricetulus griseus OX=10029 GN=I79_004977 PE=4 SV=1
-0.112195	-0.0265239	0.292442	-0.564102	-0.371396	-0.402942	0.150888	1.69622	-0.405116	0.663154	-0.630254	-0.160034	metabolic process		catalytic activity;RNA binding					0.431189	0.25454	0.671191	G3HC95	Nsun2	tRNA (Cytosine-5-)-methyltransferase NSUN2 OS=Cricetulus griseus OX=10029 GN=I79_008099 PE=3 SV=1
-0.226228	0.0476132	-0.190679	0.0894327	0.128624	-0.0598755	0.136532	-0.0217763	0.192427	-0.0573883	0.0442944	-0.0400658					+			2.01434	1.90814	0.81149	A0A3L7ILX4		USO1 (Fragment) OS=Cricetulus griseus OX=10029 GN=CgPICR_018953 PE=4 SV=1
-0.695348	-0.427235	-0.549569	-0.268937	-0.315951	-0.559397	-0.253648	-0.549563	-0.374922	-0.0616406	-0.433812	0.0392476	regulation of biological process	proteasome	enzyme regulator activity;protein binding	Epstein-Barr virus infection;Proteasome		+		0.901398	1.87285	1.67029	G3HIS0	Psmd6	26S proteasome non-ATPase regulatory subunit 6 OS=Cricetulus griseus OX=10029 GN=CgPICR_006176 PE=4 SV=1
0.30674	0.212739	0.257134	0.170488	-0.0875739	0.00770382	-0.0704337	0.104385	0.259783	0.187589	0.37707	0.1433	cell organization and biogenesis;metabolic process	nucleus;spliceosomal complex	protein binding;RNA binding	Spliceosome				0.961759	0.956049	0.870394	G3GVV2	Crnkl1;LOC100771455	Crooked neck-like protein 1 OS=Cricetulus griseus OX=10029 GN=I79_001855 PE=4 SV=1
-0.841718	0.403544	-0.937218	0.344556	-0.0715723	-0.0788012	-0.0531339	-0.138621	0.0471477	0.415217	0.0754814	0.271181	metabolic process;regulation of biological process;response to stimulus;transport	Golgi	catalytic activity;motor activity;protein binding;transporter activity		+			2.70614	0.557931	1.21041	G3H3R3	Uaca	Uveal autoantigen with coiled-coil domains and ankyrin repeats OS=Cricetulus griseus OX=10029 GN=I79_004892 PE=4 SV=1
-1.29825	0.0302164	-1.20428	0.129445	-0.009715	-0.427886	0.0384684	-0.573904	-0.380427	-0.117573	-0.28558	-0.144987					+	+		2.58091	1.66665	1.25969	A0A3L7GPK3		TRPV2 OS=Cricetulus griseus OX=10029 GN=CgPICR_003759 PE=3 SV=1
-0.219807	-0.183936	-0.207457	-0.267087	0.018859	0.0400648	-0.0109624	-0.0153666	-0.125387	-0.245676	-0.0739793	-0.261365								0.0947345	0.0890946	1.5348	A0A3L7IBP6		DNAJC11 OS=Cricetulus griseus OX=10029 GN=CgPICR_017917 PE=4 SV=1
-0.469808	-0.132462	-0.366261	-0.0428867	-0.211557	-0.243964	-0.168873	-0.23684	-0.113751	0.160748	-0.0705928	0.290156	cell organization and biogenesis;metabolic process		catalytic activity;nucleotide binding		+			1.39406	0.835084	1.36501	G3IKJ7	Mark2	Non-specific serine/threonine protein kinase OS=Cricetulus griseus OX=10029 GN=I79_024400 PE=4 SV=1
-0.23768	-0.169606	-0.256759	-0.172612	-0.143808	0.139576	-0.0885744	0.231517	0.168487	-0.21112	0.0762244	-0.179773								1.80356	1.52048	1.64387	A0A3L7GQL3		Succinate--CoA ligase [ADP-forming] subunit beta, mitochondrial OS=Cricetulus griseus OX=10029 GN=SUCLA2 PE=3 SV=1
0.154983	0.47932	0.154066	0.338572	0.501778	-0.142714	0.292753	-0.169078	0.0144062	0.16312	0.255332	0.0302516	metabolic process		catalytic activity			+		1.16292	1.46339	0.0929058	M1R995	LOC100758991;Paics	Phosphoribosylaminoimidazole carboxylase/ phosphoribosylaminoimidazole succinocarboxamide synthetase OS=Cricetulus griseus OX=10029 GN=PAICS PE=2 SV=1
-0.520052	-0.0476827	-0.479253	-0.124503	0.106462	-0.0644369	0.0664177	-0.104747	-0.41535	-0.386735	-0.325345	-0.186084	metabolic process	membrane	catalytic activity;metal ion binding		+			1.9634	1.57675	0.279844	A0A061IDG6		Leucyl-cystinyl aminopeptidase OS=Cricetulus griseus OX=10029 GN=H671_2g6297 PE=4 SV=1
-0.20823	-0.0804138	-0.090621	-0.0193196	0.147633	-0.31075	0.138837	-0.288287	-0.269432	0.0253125	-0.264638	-0.0137577	cell organization and biogenesis;defense response;regulation of biological process;response to stimulus;transport	cytosol;endosome;membrane	catalytic activity;nucleotide binding;protein binding	AMPK signaling pathway		+		0.565687	3.12998	2.28698	G3HX83	LOC100751954;Rab14	Ras-related protein Rab-14 OS=Cricetulus griseus OX=10029 GN=I79_015602 PE=4 SV=1
0.515791	0.216149	0.653372	0.290772	0.216112	0.466744	0.141819	0.454416	0.150687	0.286634	0.055154	0.251801	transport	cytoplasm;Golgi;membrane	structural molecule activity		+	+		1.28756	1.75914	1.08553	G3GZ72	Copg2	Coatomer subunit gamma OS=Cricetulus griseus OX=10029 GN=I79_003155 PE=3 SV=1
-0.550571	-0.473106	-0.477985	-0.322805	-0.182473	-0.291707	-0.187844	-0.381652	-0.207716	0.269936	-0.199056	0.192068		membrane	catalytic activity;motor activity;protein binding	Salmonella infection				0.525719	1.1069	2.09502	G3I2F0	Klc2;LOC100764190	KLC2 OS=Cricetulus griseus OX=10029 GN=CgPICR_009521 PE=4 SV=1
0.210887	0.131855	0.617254	0.360931	-0.0644092	0.393683	-0.159626	0.0597229	0.409635	0.044898	0.36296	0.0151547								0.26213	0.720399	2.22335	A0A3L7HIN4		PRPF6 (Fragment) OS=Cricetulus griseus OX=10029 GN=CgPICR_018049 PE=4 SV=1
0.431163	-0.00440405	0.358158	0.105162	0.0402794	0.960918	0.168534	0.938954	0.533287	-0.0923444	0.396705	0.0398388	metabolic process	membrane;vacuole	catalytic activity;protein binding	Drug metabolism - other enzymes;Glycosaminoglycan degradation;Lysosome;Metabolic pathways;Pentose and glucuronate interconversions;Porphyrin and chlorophyll metabolism	+	+		1.46003	2.23145	1.45041	A0A061I2K0	Gusb	Beta-glucuronidase OS=Cricetulus griseus OX=10029 GN=H671_4g12635 PE=3 SV=1
-0.311635	-0.187001	-0.286473	-0.125312	0.0483818	-0.029439	0.0667849	0.0290433	-0.0597648	-0.219687	-0.061182	-0.138926								1.2986	0.698732	1.00568	A0A3L7GUE7		LMAN1 OS=Cricetulus griseus OX=10029 GN=CgPICR_013975 PE=4 SV=1
-1.40495	0.296968	-1.31764	-0.0116149	0.504581	0.018652	0.170093	-0.196347	0.0778046	0.265157	0.49353	-0.042346					+			1.95168	0.781768	0.244301	A0A3L7H5N1		HNRNPUL1 OS=Cricetulus griseus OX=10029 GN=CgPICR_018563 PE=4 SV=1
-0.0273686	-0.401391	0.113419	-0.456941	-0.28192	-0.465151	-0.16984	-0.340467	-0.560974	-0.10673	-0.575292	-0.00903418					+			1.60668	0.771482	2.03469	A0A3L7GN55		GEMIN5 OS=Cricetulus griseus OX=10029 GN=CgPICR_003844 PE=4 SV=1
0.182445	0.0880691	0.272092	0.0994367	-0.116697	0.309491	0.0571891	0.232912	0.241148	0.33843	0.43004	0.209716			catalytic activity;nucleotide binding;protein binding					1.00887	1.06119	0.190935	A0A061II28		Putative pre-mRNA-splicing factor ATP-dependent RNA helicase DHX16-like protein OS=Cricetulus griseus OX=10029 GN=H671_1g3327 PE=4 SV=1
-0.839825	-0.260879	-0.735001	-0.0854654	-0.135331	-0.138278	-0.114049	-0.0886736	0.162578	-0.0673008	-0.0191775	-0.053731	metabolic process	Golgi;membrane	catalytic activity		+			1.57558	0.143815	0.546816	G3HKX9	Galnt7;LOC100762043	Polypeptide N-acetylgalactosaminyltransferase OS=Cricetulus griseus OX=10029 GN=I79_011362 PE=3 SV=1
0.100971	-0.131334	0.0862903	-0.222598	-0.0948326	-0.402038	-0.117093	-0.585109	-0.579619	0.10582	-0.390435	-0.0185136	cell organization and biogenesis;metabolic process;regulation of biological process	cytoplasm;membrane	RNA binding	RNA transport	+			1.55353	1.28232	1.36743	A0A061IEG5	Eif3d;LOC100769541	Eukaryotic translation initiation factor 3 subunit D OS=Cricetulus griseus OX=10029 GN=EIF3D PE=3 SV=1
0.000340485	0.120372	0.0173234	0.156399	-0.150928	0.234625	0.0915718	0.128042	0.345367	0.454025	0.370363	0.513339		cytoplasm;cytoskeleton;cytosol;membrane	protein binding					1.64163	0.598374	1.2245	G3ICS0	Wdr11	Bromodomain and WD repeat-containing protein 2 OS=Cricetulus griseus OX=10029 GN=I79_021469 PE=4 SV=1
-0.903842	-0.552172	-0.436346	-0.0615378	-0.646778	-0.284686	-0.440547	-0.304154	-0.19957	0.0917892	-0.402718	0.0965004	metabolic process							0.402387	0.860568	1.22066	G3HMU3	LOC100757992;Srrm1	Serine/arginine repetitive matrix protein 1 OS=Cricetulus griseus OX=10029 GN=I79_012084 PE=4 SV=1
0.00306028	-0.0945444	0.175916	0.00294495	-0.072897	0.226815	-0.016697	0.0695896	0.191027	0.180759	0.277072	0.0720681								0.514368	0.832817	0.583934	A0A3L7HF32		ZMYND8 OS=Cricetulus griseus OX=10029 GN=CgPICR_012851 PE=4 SV=1
0.080966	0.285984	0.0025855	0.178439	0.0561723	0.0711098	0.0394889	-0.0847149	0.413119	0.244848	0.262568	0.203936			catalytic activity;nucleotide binding					0.985158	0.253517	0.548124	A0A061IA40		E1A-binding protein isoform 1 OS=Cricetulus griseus OX=10029 GN=H671_4g11410 PE=4 SV=1
-0.183878	-0.268422	-0.196873	-0.421155	-0.0885925	-0.605226	-0.155292	-0.628661	-0.625385	-0.0413581	-0.605069	-0.143816						+		0.74109	2.29577	2.00707	A0A3L7HBH8		GSPT1 OS=Cricetulus griseus OX=10029 GN=CgPICR_006518 PE=4 SV=1
-0.183145	0.143036	-0.137063	0.0302564	0.189275	0.072031	0.127918	0.0327081	-0.373507	0.0769865	-0.105	-0.0324458	cell differentiation;metabolic process	cytoplasm;cytosol;nucleus;ribosome	structural molecule activity	Ribosome				1.2527	0.998801	0.67159	G3HKG8	LOC100762337;Rps3a	40S ribosomal protein S3a OS=Cricetulus griseus OX=10029 GN=RPS3A PE=3 SV=1
0.454991	0.217879	0.371106	0.220674	0.0887679	0.115018	0.115102	0.123428	0.479485	0.36406	0.627253	0.432155	cell organization and biogenesis	nucleus	DNA binding;protein binding					1.35811	0.471716	0.706544	G3HYQ4	Arid1a	AT-rich interactive domain-containing protein 1A OS=Cricetulus griseus OX=10029 GN=I79_016195 PE=4 SV=1
-0.0453692	-0.432658	0.0813427	-0.333212	-0.00868801	0.0353232	0.0304107	0.120091	-0.0990314	-0.261209	-0.158378	-0.228563	metabolic process		catalytic activity	Metabolic pathways;N-Glycan biosynthesis;Protein processing in endoplasmic reticulum	+			1.41948	0.539926	1.1222	G3I7V6	LOC100689098;Mogs	MOGS OS=Cricetulus griseus OX=10029 GN=CgPICR_013772 PE=4 SV=1
-0.901381	0.410504	-0.744802	0.224744	0.0633622	0.0178681	0.0300865	0.22014	0.332183	0.411927	0.236568	0.485692	regulation of biological process;response to stimulus	membrane			+			1.9527	0.256685	0.948726	A0A061IJ01		Integrin alpha-5 OS=Cricetulus griseus OX=10029 GN=H671_2g5979 PE=3 SV=1
0.0768671	-0.128553	0.0976591	-0.0360908	-0.0157662	0.267129	-0.0172509	0.236283	0.105612	-0.0709191	0.0324564	-0.0800124	metabolic process	cell surface;membrane	catalytic activity			+		1.15503	2.48178	1.22669	G3H6Z8	Apmap;LOC100765704	Adipocyte plasma membrane-associated protein OS=Cricetulus griseus OX=10029 GN=I79_006122 PE=4 SV=1
-0.406642	-0.275308	-0.384164	-0.204106	-0.283284	-0.735728	-0.245366	-0.65744	-0.575556	-0.357291	-0.693693	-0.371907	metabolic process		catalytic activity;nucleotide binding;RNA binding	RNA transport		+		1.27599	2.00117	1.34382	G3HQ45	Eif2s3;LOC100769010	Eukaryotic translation initiation factor 2 subunit 3 OS=Cricetulus griseus OX=10029 GN=I79_012939 PE=4 SV=1
0.0628453	-0.327398	0.273254	0.187055	-0.102118	-0.416029	0.754488	0.354215	1.05897	-0.0174713	-0.410361	-0.121092		membrane	catalytic activity;nucleotide binding					0.317262	0.222933	0.189423	G3GWM0	Gspt1;LOC100753280	Eukaryotic peptide chain release factor GTP-binding subunit ERF3B OS=Cricetulus griseus OX=10029 GN=I79_002147 PE=4 SV=1
0.290739	0.0453567	0.217416	0.048254	-0.0219316	-0.0443258	-0.0724726	-0.0698919	-0.0929298	-0.0805645	-0.0278214	-0.189424	metabolic process		protein binding		+			1.52383	0.119256	0.443157	G3I0G1		Transcription factor BTF3 OS=Cricetulus griseus OX=10029 GN=I79_016847 PE=3 SV=1
-0.400435	0.559209	-0.560308	0.511329	0.085021	-0.148149	0.0172368	-0.0942964	0.599361	0.921601	0.418279	0.744631	cell organization and biogenesis;metabolic process;regulation of biological process		catalytic activity;protein binding		+			2.17506	1.23902	0.904638	A0A061I028		Epidermal growth factor receptor kinase substrate 8 OS=Cricetulus griseus OX=10029 GN=H671_8g19417 PE=4 SV=1
-0.240908	0.119034	-0.261676	0.105513	0.330767	-0.0628262	0.366904	0.114863	0.360903	0.233201	-0.0206748	0.0750846	metabolic process		catalytic activity	Ubiquitin mediated proteolysis	+			2.93572	1.15105	0.0243855	G3I5R8	LOC100757349;Ube4a	Ubiquitin conjugation factor E4 A OS=Cricetulus griseus OX=10029 GN=I79_018824 PE=4 SV=1
0.119457	-0.174364	0.205944	-0.0927773	-0.227774	0.117742	-0.0511713	0.0872793	0.0959663	0.0986271	0.0731859	0.0175409	metabolic process		catalytic activity;nucleotide binding		+			1.42041	0.942638	0.226526	A0A061IEE5		Putative ATP-dependent RNA helicase DDX41 OS=Cricetulus griseus OX=10029 GN=H671_3g8826 PE=4 SV=1
-0.359434	-0.174442	-0.422027	-0.234572	0.071661	-0.232008	0.0589351	-0.278954	-0.0989389	-0.0816374	-0.119293	-0.0221004	metabolic process	endoplasmic reticulum;membrane	catalytic activity			+		1.29886	2.2442	0.676915	G3I2N0	Ikbip	Inhibitor of nuclear factor kappa-B kinase-interacting protein OS=Cricetulus griseus OX=10029 GN=I79_017670 PE=4 SV=1
0.450649	-0.291455	0.446773	-0.169248	-0.172239	0.623179	-0.0812511	0.762244	0.334174	-0.295273	0.185208	-0.251972	metabolic process	mitochondrion;nucleus	catalytic activity;nucleotide binding	Butanoate metabolism;Carbon metabolism;Fatty acid degradation;Fatty acid metabolism;Metabolic pathways;Valine, leucine and isoleucine degradation	+	+		2.09649	1.99456	1.68815	G3HI59	Acads	Short-chain specific acyl-CoA dehydrogenase OS=Cricetulus griseus OX=10029 GN=H671_4g12038 PE=3 SV=1
-0.981388	-0.550209	-1.31698	-0.775378	-0.543057	-1.06798	-0.444807	-0.938654	-0.631407	-0.134817	-0.658859	-0.191062	metabolic process		catalytic activity			+		0.860758	1.61108	2.37827	G3IJB9	Uap1l1	UDP-N-acetylhexosamine pyrophosphorylase-like protein 1 OS=Cricetulus griseus OX=10029 GN=I79_023952 PE=4 SV=1
0.870236	0.0543766	0.780333	0.192682	-0.153058	0.0250682	-0.170542	0.0665693	0.344875	0.12486	-0.0871392	0.302054		nucleus	RNA binding		+	+		1.86857	1.9371	0.123885	G3GWE6	LOC100773375;Lyar	Cell growth-regulating nucleolar protein OS=Cricetulus griseus OX=10029 GN=CgPICR_004404 PE=4 SV=1
-1.86696	-0.656821	-2.19527	-0.712032	-0.0796356	-0.862334	-0.0348033	-0.798403	0.408163	0.452939	0.41004	0.475643	metabolic process		catalytic activity;metal ion binding;nucleotide binding		+	+		1.82571	2.59512	1.39733	A0A061I0X3		Xanthine dehydrogenase/oxidase-like protein OS=Cricetulus griseus OX=10029 GN=H671_7g18408 PE=4 SV=1
-0.264455	0.272429	-0.413347	0.266474	0.195799	0.023878	0.169758	-0.056017	-0.126595	0.0672016	-0.00238522	0.138379					+			1.83357	1.37817	0.840271	A0A3L7HM27		GNB2 OS=Cricetulus griseus OX=10029 GN=CgPICR_017309 PE=4 SV=1
0.932172	0.604681	0.969759	0.878773	-0.130829	0.676688	0.14946	0.899195	1.01382	0.220954	0.500526	0.385939	cell organization and biogenesis;metabolic process;regulation of biological process	chromosome;nucleus	DNA binding;protein binding;RNA binding			+		0.569391	1.31011	0.630067	G3I1P6	Hmgn5;LOC100774904	Nucleosome-binding protein 1 OS=Cricetulus griseus OX=10029 GN=I79_017309 PE=4 SV=1
0.381138	-0.00826461	0.307073	-0.22795	-0.00631913	0.0263892	-0.0783491	0.350076	0.424646	-0.346188	-0.00185585	-0.0879555					+			1.24017	0.524521	0.64244	A0A061IHK8		Nuclear pore complex protein OS=Cricetulus griseus OX=10029 GN=H671_3g8796 PE=4 SV=1
-1.08193	-0.0250539	-1.30549	-0.0171633	0.0420893	-0.228729	0.0327692	-0.198679	0.133304	0.00966548	-0.0458278	0.0256338					+	+		2.04692	2.40883	0.0974333	A0A3L7HDG0		SLC27A4 OS=Cricetulus griseus OX=10029 GN=CgPICR_012482 PE=4 SV=1
0.678623	-0.0916481	0.811664	-0.00474066	-0.118149	0.473954	-0.0324316	0.516791	0.162173	0.0146274	0.11328	-0.0590687	metabolic process		catalytic activity;DNA binding		+	+		2.00514	2.15642	1.16333	G3HF40	Polrmt	DNA-directed RNA polymerase OS=Cricetulus griseus OX=10029 GN=I79_009193 PE=3 SV=1
-0.606738	-0.442441	-0.556393	-0.400616	-0.243062	-0.467012	-0.281738	-0.613919	-0.463351	0.0169973	-0.266355	-0.100473	regulation of biological process	proteasome	enzyme regulator activity					1.4049	1.17274	0.973609	G3IM40	LOC100760261;Psmd1	26S proteasome non-ATPase regulatory subunit 1 OS=Cricetulus griseus OX=10029 GN=I79_024971 PE=4 SV=1
0.240832	-0.00119879	0.120389	-0.311665	0.216592	0.117161	0.0620814	0.0836288	0.499822	0.139905	0.689954	0.202937								0.744131	0.173237	1.287	A0A3L7HZZ4		Phosphoglycerate mutase OS=Cricetulus griseus OX=10029 GN=CgPICR_007850 PE=3 SV=1
-0.120743	0.0626506	-0.10066	0.104576	-0.0853434	0.0675488	-0.0624266	0.109949	0.0165807	-0.246718	-0.12436	-0.279905	metabolic process;response to stimulus	mitochondrion	catalytic activity;nucleotide binding;protein binding	Alzheimer's disease;Huntington's disease;Metabolic pathways;Non-alcoholic fatty liver disease (NAFLD);Oxidative phosphorylation;Parkinson's disease	+			1.85361	1.67246	0.993028	G3HTY6	Ndufs2	NADH dehydrogenase [ubiquinone] iron-sulfur protein 2 OS=Cricetulus griseus OX=10029 GN=H671_5g13746 PE=3 SV=1
-0.541863	0.111173	-0.684181	0.0713005	0.044075	-0.329804	0.0688934	-0.414844	0.0399142	0.112903	0.0261126	0.099679	transport	membrane	catalytic activity;metal ion binding;nucleotide binding;transporter activity		+	+		1.96529	1.97873	1.7802	G3HNY2	Atp7a	Copper-transporting ATPase 1 OS=Cricetulus griseus OX=10029 GN=I79_012483 PE=3 SV=1
0.111159	0.0858851	0.0817784	0.0897178	0.0597334	0.481687	0.00621118	0.467339	0.246928	-0.251074	0.184326	-0.276907	metabolic process		catalytic activity;nucleotide binding			+		0.209201	2.40735	2.30562	G3HA23	LOC100763194;Mdh2	Malate dehydrogenase (Fragment) OS=Cricetulus griseus OX=10029 GN=I79_007263 PE=3 SV=1
0.15614	0.066309	0.156883	-0.0734941	-0.115555	0.0275136	-0.0892486	-0.116105	0.010045	-0.115334	0.119895	-0.0526914								0.826438	0.292825	0.845945	G3IGU3	Las1l	LAS1-like protein OS=Cricetulus griseus OX=10029 GN=I79_023020 PE=4 SV=1
-0.500388	0.142327	-0.536169	-0.0718203	0.218495	0.258051	0.0337056	0.226064	0.407058	0.288015	0.319931	0.300366			catalytic activity		+			1.43917	0.466303	0.591913	G3H4D2		Glycosyltransferase 25 family member 1 OS=Cricetulus griseus OX=10029 GN=I79_005133 PE=4 SV=1
-0.0035047	0.151487	-0.0379982	0.184278	0.00191118	0.299804	0.00562198	0.177323	0.357555	0.308046	0.633887	0.464279	regulation of biological process;response to stimulus		protein binding		+			1.80844	1.20872	0.250751	A0A061I6Q3		PH-interacting protein OS=Cricetulus griseus OX=10029 GN=H671_4g11461 PE=4 SV=1
-0.981824	-0.0175762	-1.96791	0.112661	0.202828	-0.453785	0.257383	-0.638123	-0.526228	-0.39124	-0.413619	-0.388787	regulation of biological process	membrane;nucleus	metal ion binding			+		1.0353	1.82401	0.535029	G3ILK3	LOC100768316;Nfxl1	NF-X1-type zinc finger protein NFXL1 OS=Cricetulus griseus OX=10029 GN=I79_024771 PE=4 SV=1
-0.365487	-0.378865	-0.391269	-0.503025	-0.247425	-0.39439	-0.300388	-0.498979	-0.110279	-0.0148592	-0.333818	-0.0898181	transport		metal ion binding;protein binding					0.368796	1.00699	0.54268	G3I971	Vps11	Vacuolar protein sorting-associated protein 11 homolog OS=Cricetulus griseus OX=10029 GN=I79_020105 PE=3 SV=1
-0.676128	0.273756	-1.18486	0.229653	0.376598	-0.615432	0.252808	-0.644044	-0.0924245	-0.204916	-0.0633783	-0.198457			metal ion binding		+	+		1.36037	2.34737	1.84954	G3H3Y2		Retrovirus-related Gag polyprotein OS=Cricetulus griseus OX=10029 GN=I79_004974 PE=4 SV=1
-0.345901	-0.052101	-0.452265	-0.0426865	0.0087996	-0.14135	0.0402298	-0.282682	-0.334379	0.0128499	-0.14401	-0.0263223	metabolic process;regulation of biological process;response to stimulus		catalytic activity;metal ion binding		+			1.65211	1.08472	0.8564	A0A061I9C6		A-kinase anchor protein 13 OS=Cricetulus griseus OX=10029 GN=H671_3g9317 PE=4 SV=1
-0.271892	-0.148581	-0.199727	-0.178509	-0.0228215	0.112576	-0.00709156	-0.0328102	-0.442843	-0.00769132	-0.173881	0.109258	transport							0.6871	0.274522	0.872865	G3H2K3	Osbpl3	Oxysterol-binding protein OS=Cricetulus griseus OX=10029 GN=I79_004418 PE=3 SV=1
-0.243131	-0.112171	-0.216057	-0.331639	0.245027	-0.0972595	0.00735669	-0.329102	-0.781006	-0.0952635	-0.246379	-0.367433		ribosome						0.0218702	0.750536	0.350738	G3I9S3	LOC100772298;Rpl7a	60S ribosomal protein L7a OS=Cricetulus griseus OX=10029 GN=I79_020332 PE=4 SV=1
-0.0791979	-0.29084	-0.0580893	-0.533778	-0.0955848	-0.0705575	-0.12138	0.0564623	-0.53756	-0.340806	-0.303946	-0.315197	metabolic process							0.973895	0.58836	0.290192	G3HYA3	LOC100766035;Plekha5	Pleckstrin-likey domain-containing family A member 5 OS=Cricetulus griseus OX=10029 GN=I79_016026 PE=4 SV=1
0.72793	-0.14493	0.61507	-0.268544	0.0891524	-0.0803566	0.0808811	-0.0107451	0.167102	0.150999	0.234458	0.138434	metabolic process	cytoskeleton;nucleus	RNA binding		+			2.04772	1.18638	0.613705	G3HAR7	LOC100757502;Rbm39	RNA-binding protein 39 OS=Cricetulus griseus OX=10029 GN=I79_007525 PE=4 SV=1
0.240241	-0.144072	0.323731	-0.106168	-0.0558185	-0.20746	-0.123621	-0.16917	-0.253349	-0.164693	-0.29403	-0.305194	cell organization and biogenesis;metabolic process;regulation of biological process;response to stimulus	cytosol;nucleus	catalytic activity;nucleotide binding;protein binding	Wnt signaling pathway	+			1.90498	0.896482	0.187626	G3HIC5	LOC100761458;Ruvbl1	RuvB-like helicase OS=Cricetulus griseus OX=10029 GN=I79_010385 PE=3 SV=1
-0.00147344	0.0492831	0.0739155	0.115111	-0.0159015	-0.131202	0.0559111	-0.201138	0.345656	0.0840178	0.501331	0.0807772								0.341783	1.18415	1.31561	A0A3L7HVV1		SLTM OS=Cricetulus griseus OX=10029 GN=CgPICR_005216 PE=4 SV=1
0.250974	0.122066	0.273968	0.163735	-0.095378	0.20962	-0.0714226	0.287417	0.0645448	-0.0179357	0.380751	0.109686						+		1.42713	1.83251	0.388558	A0A3L7HW23		Uncharacterized protein OS=Cricetulus griseus OX=10029 GN=CgPICR_009870 PE=3 SV=1
-0.725152	-0.216093	-0.734174	-0.277002	-0.257843	-0.362521	-0.252523	-0.465174	-0.656661	0.00658598	-0.700807	-0.0468731					+		+	2.394	1.04165	2.55924	A0A3L7I6H3		ELP2 OS=Cricetulus griseus OX=10029 GN=CgPICR_011033 PE=4 SV=1
0.144589	0.170235	0.162323	0.207795	-0.0475197	0.154362	-0.0363493	0.190504	0.0408984	-0.134908	0.0157985	-0.127892	metabolic process	mitochondrion;ribosome	RNA binding;structural molecule activity	Ribosome		+		0.640173	2.11376	2.18122	G3H5N7	Mrps9	28S ribosomal protein S9, mitochondrial OS=Cricetulus griseus OX=10029 GN=I79_005621 PE=3 SV=1
0.381573	-0.100695	0.346343	-0.146787	0.066225	-0.133372	-0.0178796	-0.139595	0.198752	0.300489	0.142891	0.294949	metabolic process	cytoplasm	catalytic activity	Fructose and mannose metabolism;Galactose metabolism;Glycerolipid metabolism;Metabolic pathways;Pentose and glucuronate interconversions	+			2.45361	1.20411	1.34103	O08782	Akr1b8	Aldose reductase-related protein 2 OS=Cricetulus griseus OX=10029 GN=AKR1B8 PE=1 SV=3
0.00362205	0.158578	0.0311556	0.191996	0.0857582	0.0765982	0.104341	-0.00372798	0.310771	0.249471	0.366766	0.202048	cell organization and biogenesis;metabolic process;regulation of biological process	membrane;nucleus	catalytic activity;DNA binding;metal ion binding;protein binding		+			1.73789	0.536121	1.03996	A0A061I8L9	Mta2	Metastasis-associated protein MTA2 OS=Cricetulus griseus OX=10029 GN=H671_3g9661 PE=4 SV=1
-0.0524988	0.63983	-0.174408	0.710784	-0.203722	-0.499713	-0.15177	-0.505202	-0.522519	-1.11354	-0.625872	-0.823794	transport	extracellular;membrane	protein binding;receptor activity		+	+		2.10235	2.19321	0.905478	G3H3E4	Lgals3bp;LOC100767541	Galectin-3-binding protein OS=Cricetulus griseus OX=10029 GN=CgPICR_011982 PE=4 SV=1
0.977238	-0.512498	0.919021	-0.502039	-0.115437	0.0413933	-0.078659	0.0398426	0.152029	0.184773	0.229474	0.0808936		nucleus	catalytic activity;DNA binding;nucleotide binding;RNA binding		+			3.3844	1.75923	0.331929	G3H6U2	Ddx50;LOC100766872	ATP-dependent RNA helicase DDX50 OS=Cricetulus griseus OX=10029 GN=I79_006061 PE=4 SV=1
0.0564499	-0.110163	0.156692	-0.0158348	0.168024	0.186445	0.181031	0.191777	0.115232	-0.0594826	0.0472641	-0.000292744	cell organization and biogenesis;defense response;response to stimulus;transport	endoplasmic reticulum;membrane;mitochondrion	catalytic activity;nucleotide binding;protein binding;transporter activity	ABC transporters;Antigen processing and presentation;Herpes simplex infection;Phagosome;Primary immunodeficiency				0.877089	0.760226	0.877746	G3HQS9	LOC100751458;Tap1	Antigen peptide transporter 1 OS=Cricetulus griseus OX=10029 GN=I79_013185 PE=4 SV=1
-0.0703277	-0.21505	-0.103936	-0.208662	-0.165351	-0.169937	-0.117594	-0.0728397	-0.0127021	-0.044712	-0.0427951	-0.0687094	metabolic process;transport		catalytic activity;protein binding					1.7377	0.127195	0.566595	A0A061I1P9		Putative vacuolar protein sorting-associated protein 11 like protein OS=Cricetulus griseus OX=10029 GN=H671_4g12995 PE=3 SV=1
-1.92872	-0.386203	-2.09732	-0.395118	-0.262661	-0.749709	-0.21208	-0.795568	-0.519635	-0.742883	-0.482372	-0.732693	cellular homeostasis;metabolic process;regulation of biological process;response to stimulus;transport	mitochondrion	catalytic activity;metal ion binding	Mineral absorption	+	+		2.56918	2.39332	2.1812	G3IEF1	Fth1	Ferritin OS=Cricetulus griseus OX=10029 GN=CgPICR_006768 PE=3 SV=1
-1.08705	0.847222	-1.05522	0.765782	0.503883	-0.379087	0.511859	-0.304021	-0.985233	-0.342493	-0.958295	-0.367341		membrane	protein binding		+	+	+	3.26621	2.70582	3.05488	G3H2I6	Ncam1	Neural cell adhesion molecule 1 OS=Cricetulus griseus OX=10029 GN=I79_004399 PE=4 SV=1
0.268625	0.0326032	0.342013	-0.0220517	0.00324338	0.115574	-0.228837	0.000631382	0.149881	0.0371161	0.0848549	0.192846	metabolic process		nucleotide binding;RNA binding		+			1.64838	0.497944	0.00877326	G3HTE6	Eif4a3;LOC100757133	Eukaryotic initiation factor 4A-III OS=Cricetulus griseus OX=10029 GN=I79_014171 PE=4 SV=1
-0.921287	-0.335614	-0.963615	-0.134914	-0.193588	-0.318118	-0.0806179	-0.331644	-0.266027	0.190111	-0.320224	0.119752	metabolic process;regulation of biological process;response to stimulus;transport	cell surface;membrane	catalytic activity;metal ion binding;nucleotide binding;protein binding;receptor activity;signal transducer activity		+			1.69058	1.09252	2.01411	G3HD16		Serine/threonine-protein kinase N1 (Fragment) OS=Cricetulus griseus OX=10029 GN=I79_008389 PE=3 SV=1
0.307632	0.0249538	0.377645	0.0565491	0.173572	0.215515	0.142455	0.126144	0.4624	0.199078	0.388378	0.177294	metabolic process		catalytic activity		+			1.80129	0.0905038	1.59434	G3GZW8	LOC100766080;Pgam1	Phosphoglycerate mutase 1 OS=Cricetulus griseus OX=10029 GN=I79_003415 PE=4 SV=1
-0.0199556	0.152152	0.00517649	0.206268	-0.216645	-0.356299	-0.0676241	-0.227188	0.262455	0.61523	0.231024	0.606724					+			1.60868	0.571177	2.70071	A0A3L7GLZ6		Replication protein A subunit OS=Cricetulus griseus OX=10029 GN=CgPICR_003537 PE=3 SV=1
0.0880642	-0.126893	0.128092	-0.240468	-0.367283	-0.354733	-0.365363	-0.338176	-0.250066	0.301048	-0.212642	0.201056	metabolic process;response to stimulus		DNA binding;nucleotide binding		+			1.39741	0.854036	1.91991	G3H5Q5	Msh6	DNA mismatch repair protein Msh6 OS=Cricetulus griseus OX=10029 GN=I79_005641 PE=3 SV=1
-0.351407	-0.459747	-0.352425	-0.541542	-0.21062	-0.575895	-3.1748	-2.07785	-1.12002	0.150284	-0.739239	-0.221995								1.16748	0.0725487	1.10542	A0A3L7IN42		SEC31A (Fragment) OS=Cricetulus griseus OX=10029 GN=CgPICR_018358 PE=4 SV=1
-0.0183039	0.392941	0.0526599	0.370221	-0.0763503	0.134501	-0.0984049	0.0971021	0.0119953	-0.106351	-0.0282917	-0.0792398			RNA binding		+	+		1.98752	1.94984	1.13466	G3IGI5	Kiaa0020;LOC100764311;Pum3	Pumilio domain-containing protein KIAA0020-like OS=Cricetulus griseus OX=10029 GN=I79_022902 PE=4 SV=1
-1.15295	0.13966	-1.20051	0.198961	0.00582223	-0.420961	0.117496	-0.278852	-0.260026	-0.12814	-0.226603	0.0538768	regulation of biological process;transport	cytoplasm;membrane	protein binding;transporter activity		+			3.0989	1.34694	0.807737	G3HSC6	LOC100766233;Lrrc8d	Leucine-rich repeat-containing protein 8D OS=Cricetulus griseus OX=10029 GN=I79_013756 PE=4 SV=1
0.0970783	0.667932	0.113457	0.564301	0.00548938	0.321785	0.0100346	0.271118	0.502921	0.213568	0.587142	0.225419	regulation of biological process		metal ion binding;protein binding		+	+		1.98376	2.11502	1.77886	G3I5D7	LOC100769141;Rsf1	Remodeling and spacing factor 1 OS=Cricetulus griseus OX=10029 GN=I79_018682 PE=4 SV=1
0.495473	1.06828	0.397586	1.08317	0.387245	0.46967	0.419409	0.571143	0.68553	0.418362	0.70049	0.491861	regulation of biological process	cytoplasm;nucleus	metal ion binding;protein binding;RNA binding		+			2.21225	0.799048	1.62047	A0A061I8T7	Fus;LOC100756868	RNA-binding protein FUS-like protein OS=Cricetulus griseus OX=10029 GN=H671_3g10026 PE=4 SV=1
-0.626247	-0.253614	-0.689843	-0.249008	-0.177196	-0.574695	-0.158105	-0.591414	-0.076808	0.332485	-0.173345	0.343567		membrane			+	+		2.21553	3.03072	1.96544	G3H3I2		Importin-9 OS=Cricetulus griseus OX=10029 GN=I79_004830 PE=4 SV=1
0.151239	-0.164464	0.20404	-0.21618	-0.0201235	-0.399609	-0.00785542	-0.41431	-0.119488	0.169457	-0.0240898	0.172744					+	+		2.00279	3.22692	1.43759	A0A3L7HQE7		PTPN11 (Fragment) OS=Cricetulus griseus OX=10029 GN=CgPICR_012259 PE=4 SV=1
-0.849937	-0.196592	-0.781839	-0.148923	-0.198092	0.0115767	-0.200605	-0.119421	0.234121	-0.0637341	0.272868	-0.0840578					+			2.3819	0.805189	2.35306	A0A3L7I8Q7		ALDH4A1 (Fragment) OS=Cricetulus griseus OX=10029 GN=CgPICR_007333 PE=3 SV=1
-0.895144	0.0676776	-0.945583	-0.0161685	-0.321594	-0.084774	-0.322706	-0.19185	0.030755	0.307325	0.290991	0.183389	cell organization and biogenesis;metabolic process;regulation of biological process;response to stimulus	cytosol	catalytic activity	Apoptosis;Base excision repair	+			2.57458	1.12288	0.209656	G3H896	LOC100764843;Parp3	Poly [ADP-ribose] polymerase OS=Cricetulus griseus OX=10029 GN=CgPICR_013235 PE=4 SV=1
-0.778035	0.0629539	-0.77254	0.0171863	-0.0946551	-0.703386	-0.168823	-0.606981	-0.109872	0.103469	-0.285549	0.168245	metabolic process		catalytic activity	FoxO signaling pathway;Glucagon signaling pathway	+	+		3.09794	1.87838	1.15158	G3IHC7	Prmt1	PRMT1 OS=Cricetulus griseus OX=10029 GN=CgPICR_019321 PE=3 SV=1
0.0279418	0.173596	-0.0164879	0.186019	-0.0396146	-0.170804	-0.0142154	-0.0987625	-0.123973	-0.300553	-0.287297	-0.273249					+			1.76678	0.975355	0.366707	A0A3L7GUZ0		GNL3 OS=Cricetulus griseus OX=10029 GN=CgPICR_006286 PE=4 SV=1
-0.196088	-0.189878	-0.160986	-0.255727	-0.163723	0.0516949	-0.102158	0.174429	0.256525	0.183963	0.150929	0.244483	regulation of biological process							0.446983	1.15597	0.0560399	G3H873	Erc1	ELKS/RAB6-interacting/CAST family member 1 OS=Cricetulus griseus OX=10029 GN=I79_006571 PE=4 SV=1
-1.12085	-0.26278	-0.931592	-0.187219	-0.217785	-0.641128	-0.263449	-0.762113	-0.261085	-0.0453824	-0.1967	-0.0456229					+	+		1.80159	1.71875	1.53077	A0A3L7H4G0		OGT OS=Cricetulus griseus OX=10029 GN=CgPICR_018240 PE=4 SV=1
0.143679	0.345916	0.159263	0.311508	0.320124	0.219665	0.300138	0.215634	-0.168235	0.253731	-0.161256	0.279011	cell organization and biogenesis;cellular component movement;regulation of biological process	cytoskeleton	protein binding		+		+	1.95217	1.92322	3.0344	G3HI96	Coro1c;Coronin-1c;LOC100754313	Coronin OS=Cricetulus griseus OX=10029 GN=H671_4g11994 PE=3 SV=1
-0.0344458	-0.124035	-0.0469275	0.0301951	0.0231342	0.160185	0.122968	0.244521	0.395465	0.0593776	0.184473	0.105747	cellular homeostasis;regulation of biological process;response to stimulus;transport	endoplasmic reticulum;membrane;mitochondrion	protein binding	Protein processing in endoplasmic reticulum				0.0254317	0.729506	0.710385	G3HSX3	Bcap31;LOC100770274	B-cell receptor-associated protein 31 OS=Cricetulus griseus OX=10029 GN=I79_013972 PE=4 SV=1
0.119015	-0.255044	-0.0117646	-0.143898	-0.157459	-0.364948	-0.0443106	-0.141784	-0.0699168	0.0329265	-0.322781	0.0268888								1.00744	0.45947	0.666545	A0A3L7HHH3		Signal recognition particle 54 kDa protein OS=Cricetulus griseus OX=10029 GN=SRP54 PE=3 SV=1
0.460482	-0.228705	0.506159	-0.148727	-0.225837	-0.0137577	-0.154517	0.083558	-0.0321226	-0.0496626	-0.0453538	-0.0743685					+			2.33135	1.18763	0.622385	A0A3L7HE43		CSNK2A1 OS=Cricetulus griseus OX=10029 GN=CgPICR_001290 PE=3 SV=1
-0.653143	-0.514706	-0.528913	-0.504817	-0.191923	-0.676195	-0.291691	-0.836706	-0.705954	-0.231328	-0.481818	-0.21149			nucleotide binding			+		0.492054	1.49351	1.09482	G3HQR1	Gnl1;LOC100757330	Guanine nucleotide-binding protein-like 1 (Fragment) OS=Cricetulus griseus OX=10029 GN=I79_013167 PE=4 SV=1
0.720305	-0.14403	0.655169	-0.280127	0.300798	0.537459	0.183074	0.40995	0.213798	0.066637	0.317126	0.0440235	cellular homeostasis;metabolic process;regulation of biological process	cytoplasm	antioxidant activity;catalytic activity	Peroxisome	+			2.15765	0.93467	1.23733	Q9JKY1	Prdx1	Peroxiredoxin-1 OS=Cricetulus griseus OX=10029 GN=PRDX1 PE=1 SV=1
0.160617	-0.173003	-0.0474271	-0.131618	-0.102521	-0.443343	-0.090992	-0.387732	-0.0520488	-0.0589485	-0.192905	-0.00806899	metabolic process;transport	cytoplasm	catalytic activity;metal ion binding;nucleotide binding			+		0.726556	2.10557	0.447632	G3H6S8		Inorganic pyrophosphatase OS=Cricetulus griseus OX=10029 GN=I79_006047 PE=4 SV=1
0.973732	0.253794	0.898934	0.220374	0.141504	0.636893	0.162837	0.70375	0.540175	0.471902	0.503529	0.439877	cellular component movement;cellular homeostasis;regulation of biological process;response to stimulus	cell surface;membrane	protein binding	African trypanosomiasis;AGE-RAGE signaling pathway in diabetic complications;Cell adhesion molecules (CAMs);Epstein-Barr virus infection;HTLV-I infection;Influenza A;Leukocyte transendothelial migration;Malaria;Natural killer cell mediated cytotoxicity;NF-kappa B signaling pathway;Rheumatoid arthritis;Staphylococcus aureus infection;TNF signaling pathway;Viral myocarditis	+	+		2.46673	2.34155	0.945371	Q9ERF7	Icam1	Intercellular adhesion molecule 1 OS=Cricetulus griseus OX=10029 GN=ICAM1 PE=2 SV=1
-0.113268	-0.437453	-0.150377	-0.433761	-0.291697	-0.535933	-0.318903	-0.687008	-0.730489	0.099186	-0.674462	0.0909481					+		+	2.42639	1.2405	2.90031	A0A3L7IND6		NCAPG OS=Cricetulus griseus OX=10029 GN=CgPICR_004371 PE=4 SV=1
0.0605213	0.532021	0.22532	0.544432	0.0852499	0.150542	0.0202331	0.100181	0.590427	0.206882	0.458414	0.143457					+			1.38695	0.658706	1.38445	A0A3L7GSH5		ZNF638 (Fragment) OS=Cricetulus griseus OX=10029 GN=CgPICR_019859 PE=4 SV=1
-0.174908	0.196121	-0.0835648	0.167082	-0.0690841	0.231646	-0.0603466	0.314777	0.303544	-0.0421647	0.130325	-0.101981					+	+		1.63912	1.82524	1.05788	A0A3L7H895		PTCD3 OS=Cricetulus griseus OX=10029 GN=CgPICR_013838 PE=4 SV=1
-0.454443	0.0420075	-0.579308	0.084611	0.109011	-0.187267	0.190332	-0.126919	-0.29033	-0.486937	-0.169246	-0.423301					+	+		1.89681	1.58205	1.09108	A0A3L7HNQ1		MAN2C1 OS=Cricetulus griseus OX=10029 GN=CgPICR_013708 PE=4 SV=1
-1.16163	-0.00762553	-1.19338	0.00432301	-0.319029	-0.159939	-0.240338	-0.158344	0.13474	0.14141	0.0639001	0.183155	metabolic process;regulation of biological process	cytoplasm;cytosol;membrane	catalytic activity;protein binding;RNA binding		+			3.68178	1.03576	0.576215	G3GSQ5	Parp14	Poly [ADP-ribose] polymerase OS=Cricetulus griseus OX=10029 GN=I79_000673 PE=4 SV=1
0.345715	-0.00166231	0.435822	0.0974427	0.192083	-0.0289144	0.198736	0.021347	0.0821733	0.0492724	-0.171393	0.0543243					+			1.44251	1.80099	0.278606	A0A3L7HNZ9		SRPRB OS=Cricetulus griseus OX=10029 GN=CgPICR_013199 PE=4 SV=1
-0.787623	-0.143692	-0.60637	-0.0663509	-0.16641	-0.0231066	-0.0679187	-0.155601	0.0125932	0.0905371	-0.0708541	-0.0146837					+			1.57506	0.114497	0.37349	A0A3L7HNP2		ATM OS=Cricetulus griseus OX=10029 GN=CgPICR_013756 PE=3 SV=1
-0.162875	-0.238514	-0.160716	-0.213875	-0.0085067	-0.177217	0.0613509	-0.121894	-0.0122146	0.0388383	0.0274295	-0.0006856	cell differentiation;cellular component movement;metabolic process;regulation of biological process;response to stimulus	endoplasmic reticulum;membrane	catalytic activity	Metabolic pathways;Sphingolipid metabolism;Sphingolipid signaling pathway				1.45649	1.2326	0.141637	G3H6R7	LOC100761441;Sgpl1	Sphingosine-1-phosphate lyase 1 OS=Cricetulus griseus OX=10029 GN=I79_006036 PE=3 SV=1
0.310552	-0.222681	0.258111	-0.166539	-0.111916	0.0173685	-0.0165377	-0.0225324	0.0894641	0.11235	-0.022703	0.0572359	cell organization and biogenesis;metabolic process;regulation of biological process;response to stimulus	nucleus	catalytic activity;DNA binding;nucleotide binding;protein binding		+			2.1958	0.449325	0.303528	G3HWS4	Chd8;LOC100750414	Chromodomain-helicase-DNA-binding protein 8 OS=Cricetulus griseus OX=10029 GN=CHD8 PE=3 SV=1
0.150745	0.291217	0.253305	0.409246	-0.0160494	0.851694	-0.0173826	0.676813	0.640664	0.0407524	0.902007	0.147237	cell organization and biogenesis	cytoskeleton;membrane	protein binding;structural molecule activity			+		0.702296	1.90989	1.38975	A0A061IFD4		Synemin-like protein OS=Cricetulus griseus OX=10029 GN=H671_3g8538 PE=3 SV=1
0.200991	-0.380565	0.257867	-0.356831	-0.139413	-0.416568	0.00922124	-0.412866	0.229996	0.407364	0.261791	0.274477					+			2.57779	1.37305	0.52464	A0A3L7I3F2		DNAJA1 OS=Cricetulus griseus OX=10029 GN=CgPICR_003199 PE=3 SV=1
-0.734756	0.187487	-0.65806	0.228949	-0.0821802	-0.199322	-0.00999163	-0.0882025	0.182317	0.262709	0.203369	0.323652			catalytic activity;nucleotide binding		+			2.63561	0.555408	1.04779	G3H3G9	2009-09-01	Septin-9 OS=Cricetulus griseus OX=10029 GN=I79_004785 PE=3 SV=1
0.0417709	-0.313094	0.0444632	-0.339902	0.0167417	0.630245	-0.0680524	0.697236	0.346249	-0.35342	0.127399	-0.283766					+	+		2.87754	2.21562	1.39591	A0A3L7HWC9		CTSD OS=Cricetulus griseus OX=10029 GN=CgPICR_009635 PE=3 SV=1
0.00633721	0.0548335	-0.0671797	-0.0877132	-0.0821943	0.031312	-0.101522	-0.0169144	-0.262155	0.220822	-0.0873099	0.345606								0.0566807	1.20477	1.29374	A0A3L7HQ68		CLASP2 OS=Cricetulus griseus OX=10029 GN=CgPICR_014586 PE=4 SV=1
-0.114252	-0.194718	-0.0708284	-0.110372	-0.0578871	-0.0152969	-0.0628595	0.0557375	0.0968179	-0.174237	-0.0967723	-0.251699								0.477167	0.818411	0.750114	A0A3L7H8G3		PHB2 OS=Cricetulus griseus OX=10029 GN=CgPICR_018401 PE=4 SV=1
0.416223	0.128864	0.35232	0.0648603	0.153705	0.153895	0.0589924	0.0259952	0.0392941	-0.187332	0.313113	-0.238789					+			1.62207	0.0676455	0.967534	A0A3L7HAT5		Triosephosphate isomerase OS=Cricetulus griseus OX=10029 GN=CgPICR_018409 PE=3 SV=1
0.141824	-0.0510701	0.139564	-0.0939978	-0.0910587	-0.0809708	-0.0565472	-0.0604581	0.208398	0.148078	0.200779	0.14574	metabolic process;regulation of biological process	nucleus;spliceosomal complex	DNA binding		+			1.99963	0.0497114	2.32432	A0A061I6B9	LOC100774688;Tfip11	Tuftelin-interacting protein 11 OS=Cricetulus griseus OX=10029 GN=CgPICR_016573 PE=3 SV=1
-0.187933	0.309393	-0.0335378	0.306353	-0.267062	0.134061	-0.22618	-0.176509	0.251653	0.568662	0.193272	0.50389					+			1.48974	0.542489	1.72674	A0A3L7IMG2		CCDC88A (Fragment) OS=Cricetulus griseus OX=10029 GN=CgPICR_004935 PE=4 SV=1
-0.773292	0.626597	-0.75619	0.648227	0.56414	-0.0138702	0.511353	-0.00258257	0.175286	0.438733	0.159168	0.413378	metabolic process	membrane	catalytic activity		+	+		4.01473	2.61352	2.47474	G3IK12	Acsl3	Long-chain-fatty-acid--CoA ligase 3 OS=Cricetulus griseus OX=10029 GN=I79_024205 PE=4 SV=1
0.790322	0.20951	0.838372	0.244479	0.172256	0.221021	0.18456	0.239833	0.127917	0.313745	0.063324	0.290747	transport	cytoplasm;Golgi;membrane			+			2.59354	1.36003	1.57771	G3I5S7	Arcn1	Coatomer subunit delta OS=Cricetulus griseus OX=10029 GN=I79_018833 PE=3 SV=1
-0.404882	-0.13129	-0.68413	-0.117289	-0.230329	-0.163928	-0.147384	-0.271553	-0.32212	-0.119811	-0.298181	-0.0426063								1.02161	0.147458	1.5261	A0A3L7IFP3		PDE4DIP OS=Cricetulus griseus OX=10029 GN=CgPICR_014499 PE=4 SV=1
-0.0343284	0.382185	0.0414162	0.507444	-0.0342416	0.280022	-0.0206651	0.274217	0.351357	0.552403	0.167106	0.500051	metabolic process		catalytic activity;protein binding		+	+		1.57799	3.23133	0.965826	G3H9Z4	LOC100751262;Strap	Serine-threonine kinase receptor-associated protein OS=Cricetulus griseus OX=10029 GN=H671_8g19416 PE=4 SV=1
-0.395599	0.311562	-0.43948	0.0947103	0.293281	0.0262813	0.181849	-0.077219	-0.330596	0.132603	0.358205	-0.0952368	cell division;metabolic process;regulation of biological process;response to stimulus	cytoplasm;Golgi;membrane;nucleus	catalytic activity;nucleotide binding;protein binding;signal transducer activity	Adrenergic signaling in cardiomyocytes;Alcoholism;Axon guidance;cAMP signaling pathway;cGMP-PKG signaling pathway;Chagas disease (American trypanosomiasis);Chemokine signaling pathway;Cholinergic synapse;Circadian entrainment;Cocaine addiction;Dopaminergic synapse;Estrogen signaling pathway;GABAergic synapse;Gap junction;Gastric acid secretion;Glutamatergic synapse;Leukocyte transendothelial migr…	+			1.51815	1.12859	0.0041495	Q3HR12	Gnai3	Guanine nucleotide binding protein alpha inhibiting 3 OS=Cricetulus griseus OX=10029 GN=GNAI3 PE=2 SV=1
-0.138427	0.0912486	-0.15125	-0.0219479	0.335695	0.0499677	0.25064	-0.0125513	-0.0212344	0.146821	0.110063	0.142527								1.05716	1.45532	0.574379	A0A3L7ILK2		H2-L OS=Cricetulus griseus OX=10029 GN=CgPICR_019601 PE=3 SV=1
-0.167967	0.258848	-0.0406971	0.470578	0.46458	0.0214692	0.397643	-0.0530911	-0.0190744	0.432369	0.32959	0.618236	regulation of biological process				+	+		1.2015	1.90889	0.694817	G3HW00	Tnrc6b	Trinucleotide repeat-containing gene 6B protein OS=Cricetulus griseus OX=10029 GN=I79_015147 PE=4 SV=1
-0.409066	-0.0269641	-0.595922	-0.0517348	-0.359309	0.243762	-0.362364	-0.0647	0.189612	0.187306	0.0864993	0.130058					+			1.40891	0.999988	0.119243	A0A3L7HES7		MAP1A OS=Cricetulus griseus OX=10029 GN=CgPICR_001536 PE=4 SV=1
-0.594158	-0.591369	-0.646786	-0.71786	0.0271082	0.47607	-0.0710497	0.401604	0.407522	0.515189	0.556233	0.427462						+		0.175482	1.75928	0.0391065	A0A3L7HQJ7		PROS1 OS=Cricetulus griseus OX=10029 GN=CgPICR_001919 PE=4 SV=1
1.0568	-0.0114717	1.12081	-0.113558	0.327725	0.751309	0.111397	0.574146	0.0563184	0.141292	-0.00189021	0.0809354	regulation of biological process	cytosol;membrane;nucleus	metal ion binding;protein binding;RNA binding		+			2.5643	1.06165	0.736723	G3H9I6	Tes;Testin	Testin OS=Cricetulus griseus OX=10029 GN=I79_007059 PE=4 SV=1
-0.640284	-0.165127	-0.694259	-0.28008	0.156589	0.880512	0.0562601	0.835832	0.616326	-0.0543155	0.646983	-0.120316	metabolic process	membrane;mitochondrion	catalytic activity	Butanoate metabolism;Metabolic pathways;Synthesis and degradation of ketone bodies;Terpenoid backbone biosynthesis;Valine, leucine and isoleucine degradation	+	+	+	1.70361	2.27624	2.5932	G3HP76	Hmgcs2	3-hydroxy-3-methylglutaryl coenzyme A synthase OS=Cricetulus griseus OX=10029 GN=I79_012582 PE=3 SV=1
-0.339819	-0.0265265	-0.343886	-0.055787	0.0987425	0.128386	-0.00201799	0.0401392	0.00211143	-0.234253	0.0118437	-0.245872					+			2.61901	0.190066	3.02699	A0A3L7IMB5		Pyruvate dehydrogenase E1 component subunit beta OS=Cricetulus griseus OX=10029 GN=CgPICR_004913 PE=4 SV=1
0.307214	0.00906658	0.22382	-0.100684	0.179557	0.254256	0.080306	0.272931	-0.112513	0.0374069	0.311932	-0.121367					+			1.34031	0.928146	0.225048	A0A3L7HPN2		ERP29 OS=Cricetulus griseus OX=10029 GN=CgPICR_012253 PE=4 SV=1
-0.219693	0.213048	0.0393876	0.668298	0.152151	0.171547	0.227043	0.300347	0.281406	0.25926	0.0196094	0.337595	cell proliferation;regulation of biological process;response to stimulus	membrane	catalytic activity;protein binding					0.744955	0.223808	0.406556	G3I1X8	Gnb1	Guanine nucleotide-binding protein G(I)/G(S)/G(T) subunit beta-1 OS=Cricetulus griseus OX=10029 GN=I79_017392 PE=4 SV=1
0.250968	0.131753	0.124522	-0.0115576	-0.111198	-0.0179692	-0.0809488	-0.0119668	0.335593	-0.0353471	0.142673	0.00606544			metal ion binding					0.503988	1.46475	0.907604	G3GRU2	Zc3h18	Zinc finger CCCH domain-containing protein 18 OS=Cricetulus griseus OX=10029 GN=I79_000237 PE=4 SV=1
0.338817	-0.494614	0.322348	-0.539624	-0.205794	-0.189463	-0.301793	-0.210086	-0.257524	-0.235457	-0.233944	-0.198913					+			3.09787	0.413492	0.495328	A0A3L7HM59		TRMT1L OS=Cricetulus griseus OX=10029 GN=CgPICR_000860 PE=3 SV=1
0.322198	-4.19644e-05	0.328119	0.10002	0.109036	0.458707	0.0936756	0.530374	-0.0311766	-0.323245	-0.159	-0.260358	metabolic process;regulation of biological process	membrane;mitochondrion	catalytic activity;metal ion binding	Renin-angiotensin system	+	+		1.50018	2.06673	0.958951	G3H4M6	Nln	Neurolysin, mitochondrial OS=Cricetulus griseus OX=10029 GN=I79_005231 PE=3 SV=1
0.839893	0.253813	0.764574	0.293471	-0.140596	0.321421	-0.145339	0.272656	0.846506	0.467697	0.57715	0.455529					+	+		2.19242	2.51068	0.689104	A0A3L7HHJ4		API5 OS=Cricetulus griseus OX=10029 GN=CgPICR_001709 PE=4 SV=1
-0.340286	-0.622074	-0.387521	-0.599297	-0.271443	-0.21746	-0.279746	-0.252298	-0.135681	-0.0246926	-0.267077	0.0103167	metabolic process;regulation of biological process;response to stimulus		catalytic activity;metal ion binding;nucleotide binding		+			1.95465	0.821444	0.983644	A0A061IHF8		Ribosomal protein S6 kinase OS=Cricetulus griseus OX=10029 GN=H671_2g6166 PE=3 SV=1
-0.350569	-0.168641	0.198193	0.0892053	-0.0664792	0.212842	-0.0347166	-0.211115	-0.0705909	0.115374	0.331806	0.237977	regulation of biological process		catalytic activity;motor activity					0.0384642	0.0802571	0.072142	G3HLP2	Clip2;LOC100769773	CAP-Gly domain-containing linker protein 2 OS=Cricetulus griseus OX=10029 GN=I79_011632 PE=4 SV=1
-0.383313	-0.248629	-0.303493	-0.250243	-0.0452575	-0.0539656	-0.0981817	-0.0259323	0.0355425	-0.279449	0.0402899	-0.226674								0.84528	0.398059	2.08679	A0A3L7IDB5		VDAC3 OS=Cricetulus griseus OX=10029 GN=CgPICR_017118 PE=4 SV=1
0.796756	-0.348058	0.864411	-0.230709	-0.0731401	-0.281595	-0.0509033	-0.232627	-0.015421	-0.0255213	-0.254899	0.11783					+			2.43926	1.73344	0.490184	A0A3L7IHP4		PPID OS=Cricetulus griseus OX=10029 GN=CgPICR_013421 PE=4 SV=1
0.336766	-0.0369797	0.452406	0.125619	-0.0486621	-0.235957	-0.0405387	-0.312335	-0.145182	0.246449	-0.0422354	0.183394	transport	nucleus	protein binding					1.14014	1.57076	1.44145	A0A061IFX0		Transportin-1-like protein OS=Cricetulus griseus OX=10029 GN=H671_2g5755 PE=4 SV=1
0.0779524	-0.205348	0.18877	-0.0328446	-0.325586	0.280338	-0.184188	0.286557	0.205416	0.00555517	0.0670443	0.0444326	regulation of biological process		catalytic activity;enzyme regulator activity;metal ion binding			+		0.876733	1.77352	0.582128	G3GSJ5		Arf-GAP with coiled-coil, ANK repeat and PH domain-containing protein 2 OS=Cricetulus griseus OX=10029 GN=I79_000610 PE=4 SV=1
-0.238989	-0.550128	-0.198502	-0.571922	-0.435842	-0.624622	-0.215097	-0.393106	-0.488422	-0.17292	-1.02857	-0.161463	metabolic process		nucleotide binding;RNA binding		+			2.34861	0.431552	0.795735	G3IEH3	Efl1;Eftud1	Elongation factor Tu GTP-binding domain-containing protein 1 OS=Cricetulus griseus OX=10029 GN=I79_022120 PE=4 SV=1
0.147045	0.439305	0.191503	0.221354	0.0914344	0.32503	0.254561	0.297114	0.882216	0.63586	0.770293	0.561749			catalytic activity;metal ion binding;protein binding					0.545805	0.624997	1.11274	A0A061IFK5		Protein SCAF11-like protein OS=Cricetulus griseus OX=10029 GN=H671_2g5574 PE=4 SV=1
0.253046	0.196286	0.0306291	0.294202	0.0512906	0.166101	0.150793	-0.0280409	0.0250311	0.178695	0.0134736	0.128981		Golgi	protein binding					0.314803	0.0986444	1.46692	A0A061HW82		Coronin OS=Cricetulus griseus OX=10029 GN=H671_7g18649 PE=3 SV=1
-0.0426522	0.172736	0.0886058	0.322235	-0.02915	-0.253219	0.0745144	-0.194153	-0.0269203	0.250021	-0.12629	0.256299	transport	nucleus	protein binding					0.816426	1.26815	1.65678	G3GZ54	LOC100753994;Tnpo3	Transportin-3 OS=Cricetulus griseus OX=10029 GN=I79_003133 PE=4 SV=1
0.132531	0.148073	0.173456	0.195546	0.123201	-1.27865	0.180216	-1.13547	-1.37338	-0.114651	-1.34937	-0.117349	response to stimulus;transport	cytoplasm;cytosol;membrane;vacuole	metal ion binding;protein binding;RNA binding			+	+	0.215233	2.49474	4.02667	G3HHA9	Anxa11	Annexin OS=Cricetulus griseus OX=10029 GN=I79_010006 PE=3 SV=1
-0.292779	-0.0828505	-0.337276	-0.156568	0.0837364	-1.0723	-0.0115546	-1.02031	-0.438923	0.00606339	-0.230321	-0.180785						+		1.3438	2.60121	0.658638	A0A3L7HLB9		EIF5 OS=Cricetulus griseus OX=10029 GN=CgPICR_019912 PE=4 SV=1
-0.408937	-0.024557	-0.385573	0.013627	-0.0513592	-0.286478	-0.027441	-0.255773	-0.102172	-0.0875444	-0.110064	-0.15725					+	+		2.48841	2.15619	0.162302	A0A3L7HWV5		SERPINB6 (Fragment) OS=Cricetulus griseus OX=10029 GN=CgPICR_009791 PE=3 SV=1
-0.524017	-0.347254	-0.58109	-0.336799	-0.151636	-0.354432	-0.152009	-0.425529	-0.172648	0.135514	-0.187729	0.163561					+			1.73365	1.6663	2.63382	A0A3L7IDE6		HOOK3 OS=Cricetulus griseus OX=10029 GN=CgPICR_017160 PE=4 SV=1
0.686424	0.379118	0.944672	0.766862	-0.395756	-0.722721	-0.154721	-0.268059	-0.0900926	-0.114071	-0.207437	-0.255349								0.390325	0.316634	0.134756	G3IBF1	LOC100761791;Npm1	Nucleophosmin OS=Cricetulus griseus OX=10029 GN=I79_020971 PE=4 SV=1
0.771284	0.688285	0.695105	0.696734	0.179612	0.267165	0.0922899	0.173722	0.23928	0.313362	0.0905618	0.306349	cell organization and biogenesis	nucleus	DNA binding;protein binding					0.398326	0.498523	0.719155	A0A061I6B0		SWI/SNF complex subunit SMARCC1-like protein (Fragment) OS=Cricetulus griseus OX=10029 GN=H671_4g12606 PE=4 SV=1
-0.148526	0.0316869	-0.154406	-0.0478478	0.203801	-0.0158996	0.00715836	-0.133512	-0.508109	-0.0941133	-0.348188	-0.232191								1.15872	0.591074	0.889746	A0A3L7HNH4		RPL4 (Fragment) OS=Cricetulus griseus OX=10029 GN=CgPICR_013628 PE=4 SV=1
-0.285284	0.146893	-0.270802	0.426288	-0.184647	-0.539688	-0.0886984	-0.390916	0.386228	1.06701	-0.0403089	1.13553	metabolic process		catalytic activity	Butanoate metabolism;Metabolic pathways;Synthesis and degradation of ketone bodies;Terpenoid backbone biosynthesis;Valine, leucine and isoleucine degradation	+			1.24989	1.18376	1.3001	G3HMY0	Hmgcs1;LOC100762235	3-hydroxy-3-methylglutaryl coenzyme A synthase OS=Cricetulus griseus OX=10029 GN=I79_012110 PE=3 SV=1
-0.474913	-0.041028	-0.220403	0.130959	-0.202333	-0.0580645	-0.0145808	0.022871	0.122651	0.416293	-0.0961332	0.25444	regulation of biological process;response to stimulus	cytoplasm	protein binding					0.903183	0.329863	0.84914	A0A061I7K2		Rho guanine nucleotide exchange factor 12 OS=Cricetulus griseus OX=10029 GN=H671_4g13247 PE=4 SV=1
-0.275478	-0.207667	-0.272037	-0.231146	-0.0726212	-0.165256	-0.0505094	-0.132009	-0.0921803	-0.229278	-0.106937	-0.287922	regulation of biological process;transport	membrane;mitochondrion;nucleus	transporter activity	Calcium signaling pathway;cGMP-PKG signaling pathway;HTLV-I infection;Huntington's disease;NOD-like receptor signaling pathway;Parkinson's disease				1.35166	1.31192	1.46477	G3GWR2	LOC100761812;Vdac2	Voltage-dependent anion-selective channel protein 2 OS=Cricetulus griseus OX=10029 GN=I79_002192 PE=4 SV=1
-0.00244043	-0.18586	0.0440539	-0.0449353	-0.261465	-0.114382	-0.228901	-0.126531	0.183446	-0.0635615	-0.0682727	-0.155753	cell death;cell differentiation;metabolic process;regulation of biological process;response to stimulus		catalytic activity;DNA binding;nucleotide binding;protein binding	Basal transcription factors;Nucleotide excision repair				0.682304	1.72433	0.47057	A0MQ57	Ercc3	DNA helicase OS=Cricetulus griseus OX=10029 GN=ERCC3 PE=2 SV=1
0.196887	0.113633	0.193849	0.141912	-0.0962638	0.191865	-0.10335	0.24673	0.058199	-0.218233	0.118596	-0.0532235						+		1.38169	2.12901	0.901687	A0A3L7HVC7		HIST1H2AB (Fragment) OS=Cricetulus griseus OX=10029 GN=CgPICR_009865 PE=3 SV=1
0.321292	-0.282524	0.375757	-0.341158	-0.0418836	0.116786	-0.0728378	0.0015678	-0.357672	-0.404817	-0.196924	-0.475604					+			2.43753	0.721331	0.688787	A0A3L7I8S0		Succinate dehydrogenase [ubiquinone] iron-sulfur subunit, mitochondrial OS=Cricetulus griseus OX=10029 GN=CgPICR_007343 PE=3 SV=1
-0.196677	-0.0247735	-0.202411	-0.0242738	-0.0483323	-0.180185	-0.0425425	-0.103279	0.189358	0.163809	0.0947591	0.228031			catalytic activity;nucleotide binding		+			3.56828	0.886549	0.351081	G3HXU5	Dhx36	Putative ATP-dependent RNA helicase DHX36 OS=Cricetulus griseus OX=10029 GN=I79_015859 PE=4 SV=1
-1.07851	-0.0595093	-1.22068	-0.0237082	0.0444622	-0.629454	0.0319241	-0.578592	-0.628397	-0.37172	-0.590978	-0.346469	transport		catalytic activity;transporter activity		+	+		2.36163	2.78011	2.09607	G3HSY7	Atp6v1h	V-type proton ATPase subunit H OS=Cricetulus griseus OX=10029 GN=I79_013987 PE=3 SV=1
-0.260442	0.0311918	-0.24963	0.028718	-0.0953569	-0.198028	-0.0802755	-0.175619	0.0442695	0.132076	0.00210765	0.0770835	metabolic process		protein binding	Hedgehog signaling pathway;Ubiquitin mediated proteolysis	+			3.422	1.74223	0.843841	G3ICS3	Cul3;Cullin-3	Cullin-3 OS=Cricetulus griseus OX=10029 GN=I79_021472 PE=3 SV=1
0.490643	-0.199624	0.609015	-0.0451307	-0.0463057	-0.0747299	-0.0194874	-0.125554	-0.285573	-0.418492	-0.214584	-0.398702					+			1.69205	0.841263	1.3009	A0A3L7GMS3		AATF OS=Cricetulus griseus OX=10029 GN=CgPICR_003390 PE=4 SV=1
-0.245415	0.0503474	-0.321764	0.0951786	-0.0345002	-0.0862121	0.0197848	-0.0797557	-0.256711	0.0259506	-0.245489	0.00388621	metabolic process	ribosome	RNA binding;structural molecule activity	Ribosome	+			1.82147	0.960282	2.666	P47961	Rps4;Rps4x	40S ribosomal protein S4 OS=Cricetulus griseus OX=10029 GN=RPS4 PE=2 SV=2
0.144064	0.187027	0.191426	0.0807762	0.200793	0.0358619	0.189072	0.0234996	-0.0527725	0.168912	-0.0974865	0.190373						+		0.207952	2.57734	2.02956	A0A3L7HE66		Protein transport protein SEC23 OS=Cricetulus griseus OX=10029 GN=CgPICR_001350 PE=3 SV=1
-0.721796	0.563554	-0.633511	0.507492	0.0841206	-0.549131	0.0859852	-0.712649	0.0298576	0.682556	0.151561	0.686651	cell organization and biogenesis;regulation of biological process;response to stimulus	cytoplasm;cytoskeleton;cytosol;membrane	protein binding		+	+		2.73221	1.89303	1.98517	Q60437		Brain-specific angiogenesis inhibitor 1-associated protein 2 OS=Cricetulus griseus OX=10029 GN=BAIAP2 PE=1 SV=1
0.00385482	-0.091484	-0.0120687	-0.259087	0.0397462	0.270194	-0.0107355	0.204569	-0.132571	-0.233242	-0.0193759	-0.264113	metabolic process	mitochondrion	catalytic activity;metal ion binding;nucleotide binding					0.747102	1.48397	1.00607	G3H0B5	Idh3a	Isocitrate dehydrogenase [NAD] subunit, mitochondrial OS=Cricetulus griseus OX=10029 GN=I79_003570 PE=3 SV=1
-0.849114	-0.251731	-0.788041	-0.210187	-0.234465	-0.343732	-0.142038	-0.418035	-0.173146	0.307476	0.0157356	0.384167					+			2.40596	1.08035	1.27492	G3IC91	LOC100774336	von Willebrand factor A domain-containing protein 5A OS=Cricetulus griseus OX=10029 GN=I79_021281 PE=4 SV=1
-0.284891	-0.0356646	-0.27319	-0.103743	-0.148563	-0.371039	-0.152891	-0.428075	0.0347585	0.0370046	0.0963727	0.122477	metabolic process		metal ion binding		+	+		1.5824	1.88759	0.089861	A0A061I0F3		Putative nuclear protein localization protein 4 like protein OS=Cricetulus griseus OX=10029 GN=H671_7g18341 PE=4 SV=1
0.0184878	0.104023	-0.0324879	0.0348253	0.0342665	0.790189	0.0414944	0.820593	0.124621	0.108557	0.0663729	0.0851565	metabolic process;regulation of biological process	cytoplasm;membrane;mitochondrion;nucleus	protein binding;RNA binding			+		0.662926	3.38276	0.0135074	G3HLX0	Cavin1;LOC100756349;Ptrf	Polymerase I and transcript release factor OS=Cricetulus griseus OX=10029 GN=I79_011714 PE=4 SV=1
0.17201	0.041585	0.29543	0.098114	0.167517	0.195684	0.156126	0.323201	-0.19669	-0.379759	-0.548288	-0.331756								0.862851	0.573892	0.0299009	A0A3L7HM57		Tyrosine-protein kinase receptor OS=Cricetulus griseus OX=10029 GN=CgPICR_016484 PE=3 SV=1
-0.0975953	0.0184783	-0.0583068	0.182361	0.0556821	0.0439348	0.0599318	0.0240127	-0.42592	-0.164326	-0.338206	-0.304859	metabolic process	ribosome	structural molecule activity					0.773419	0.841155	0.663604	G3H8N3	LOC100756048;Rpl4	60S ribosomal protein L4 OS=Cricetulus griseus OX=10029 GN=I79_006739 PE=4 SV=1
-0.0518361	0.393768	-0.314566	0.314628	0.192227	-0.244132	0.185337	-0.180647	-0.197685	-0.000345296	-0.0869875	-0.066823	cell organization and biogenesis;metabolic process		RNA binding		+	+		1.22603	2.2024	0.630537	G3IH96	Eif4b;LOC100758911	Eukaryotic translation initiation factor 4B OS=Cricetulus griseus OX=10029 GN=I79_023184 PE=4 SV=1
0.440549	-0.0586977	0.348505	0.00596988	-0.117008	0.0835533	-0.0192814	0.0386734	-0.0524348	-0.13267	-0.00505913	-0.09375			protein binding		+			1.75962	0.859843	0.957209	G3GX21	Nup133	Nuclear pore complex protein Nup133 OS=Cricetulus griseus OX=10029 GN=I79_002308 PE=4 SV=1
-0.0107727	0.155537	-0.0842619	0.113996	-0.108012	-0.235241	-0.184545	-0.20332	-0.00647262	0.394258	-0.065194	0.339936			protein binding					1.30402	0.656877	2.01276	G3H7Z2	LOC100771092;Tagln2	Transgelin OS=Cricetulus griseus OX=10029 GN=CgPICR_010203 PE=3 SV=1
-0.622448	-0.406049	-0.633143	-0.356873	-0.344817	-0.628054	-0.333396	-0.59624	-0.413044	-0.0898009	-0.38637	-0.0623598		proteasome	protein binding	Epstein-Barr virus infection;Proteasome	+	+		1.98828	2.41913	2.45872	A0A098KXC9	LOC100772429;Psmd13	26S proteasome non-ATPase regulatory subunit 13-like protein OS=Cricetulus griseus OX=10029 GN=H671_3g10427 PE=4 SV=1
0.169786	0.0746766	0.0771094	-0.0850991	0.183206	-0.203156	0.20977	-0.187913	-0.13062	-0.126123	-0.0361709	-0.161239	metabolic process		catalytic activity;metal ion binding	Metabolic pathways;Purine metabolism		+		0.525448	2.81746	0.450885	A0A061IPJ2	Ampd2;LOC100774910	AMP deaminase OS=Cricetulus griseus OX=10029 GN=CgPICR_003992 PE=3 SV=1
-0.0417672	-0.0774908	-0.0866985	-0.250318	0.0506936	0.493847	-0.034192	0.400885	0.226062	-0.159163	0.323153	-0.212168						+		0.419745	1.70039	1.84973	A0A3L7IH66		Citrate synthase OS=Cricetulus griseus OX=10029 GN=CgPICR_002480 PE=3 SV=1
0.293276	0.684532	-0.0986386	-0.0298396	-0.0960122	-0.317892	-0.110659	-0.345855	0.382892	-0.024807	0.421782	0.04			RNA binding			+		0.2012	2.32462	2.04379	G3GRM4	LOC100757547;Sltm	SAFB-like transcription modulator OS=Cricetulus griseus OX=10029 GN=H671_4g12145 PE=4 SV=1
-0.204414	-0.00751022	-0.360168	0.0381202	-0.218002	-0.113243	-0.198878	-0.151994	0.399367	0.291471	0.345591	0.265863	metabolic process		protein binding					1.17409	1.13975	1.0569	G3HYW3	Cul4b;LOC100763989	Cullin-4B (Fragment) OS=Cricetulus griseus OX=10029 GN=I79_016255 PE=3 SV=1
-0.783364	0.102357	-0.643681	0.212273	-0.0351449	-0.111835	0.00765233	-0.0748624	0.0477352	-0.195758	0.202052	-0.344608					+			1.98906	0.972949	1.17795	A0A3L7H994		VAT1 OS=Cricetulus griseus OX=10029 GN=CgPICR_016927 PE=4 SV=1
0.120093	-0.146354	0.214559	0.0182085	-0.109245	-0.159022	0.023141	-0.284102	-0.070096	0.25339	-0.0845976	0.227829			catalytic activity;motor activity					0.86997	0.723489	2.67183	A0A061IE35	Swap70	Switch-associated protein 70 OS=Cricetulus griseus OX=10029 GN=H671_3g10110 PE=4 SV=1
-0.681965	0.263258	-0.722436	0.319675	0.216021	0.273615	0.134879	0.0988942	0.34537	0.504055	0.42617	0.522437		organelle lumen	protein binding	Protein processing in endoplasmic reticulum	+			2.91422	0.0357733	1.03911	G3HFL2	Erlec1;LOC100767274	Endoplasmic reticulum lectin 1 OS=Cricetulus griseus OX=10029 GN=I79_009374 PE=4 SV=1
0.339662	-0.013115	0.345344	0.0411501	0.217378	0.553144	0.142924	0.537868	0.258505	-0.173195	0.261447	-0.154439					+	+	+	2.16578	1.97279	3.29986	A0A3L7H631		ECH1 OS=Cricetulus griseus OX=10029 GN=CgPICR_018646 PE=3 SV=1
-0.602446	-0.299073	-0.699395	-0.726808	0.618357	0.97453	-0.0351943	0.357501	-0.141973	-0.346044	0.211077	-0.478052			catalytic activity;metal ion binding;nucleotide binding					0.226578	0.307686	0.849883	A0A061IR41		Propionyl-CoA carboxylase alpha chain OS=Cricetulus griseus OX=10029 GN=H671_1g1678 PE=4 SV=1
-0.209129	0.272839	-0.292528	-0.0955496	0.442612	0.113954	0.194641	-0.0144329	-0.100417	-0.0599594	0.246989	-0.153119								0.669427	0.712205	0.373987	A0A061IGG6		Brain acid soluble protein 1 OS=Cricetulus griseus OX=10029 GN=H671_2g5605 PE=4 SV=1
0.567305	0.0605393	0.551767	0.00817008	0.170261	0.14634	0.166126	0.133633	-0.150988	-0.000556901	-0.198142	-0.0117198	cell organization and biogenesis;metabolic process;regulation of biological process;transport	cytoplasm;cytosol;membrane	metal ion binding;protein binding	Protein processing in endoplasmic reticulum	+			2.56965	1.28573	1.69739	G3GWP1	LOC100757844;Sec24c	Protein transport protein Sec24C OS=Cricetulus griseus OX=10029 GN=I79_002170 PE=4 SV=1
-0.0979566	-0.0324497	-0.0672303	0.0873518	-0.0610953	-0.112072	-0.0567597	-0.198687	0.14282	0.279789	0.204657	0.256411	cell organization and biogenesis;cellular component movement;regulation of biological process	cytoplasm;mitochondrion	catalytic activity;protein binding	Axon guidance				0.663304	0.806548	0.983275	G3HNK4	Dpysl2;LOC100759148	Dihydropyrimidinase-related protein 2 OS=Cricetulus griseus OX=10029 GN=I79_012342 PE=4 SV=1
0.471582	-0.155701	0.355514	-0.0270424	-0.181545	0.222911	-0.0282878	0.302148	-0.172064	-0.376509	-0.178274	-0.48281	metabolic process	cytoplasm;cytosol;membrane;mitochondrion	catalytic activity	Metabolic pathways;Pyrimidine metabolism	+			1.54971	1.29293	1.38627	G3HAH3	Dhodh	Dihydroorotate dehydrogenase (quinone), mitochondrial OS=Cricetulus griseus OX=10029 GN=I79_007425 PE=3 SV=1
0.606029	0.41242	0.590521	0.43085	0.315122	0.110693	0.471298	0.0271712	-0.208947	-0.107509	-0.188686	-0.106304			metal ion binding		+			2.33572	1.17296	1.9218	A0A061IK39		Zinc finger protein OS=Cricetulus griseus OX=10029 GN=H671_2g5611 PE=4 SV=1
0.268198	0.0984506	0.35034	0.0667248	-0.069582	0.0690795	0.00272455	0.10028	0.0113411	-0.0645705	0.0591487	-0.0587321					+			1.44714	1.02004	1.24737	A0A3L7HMZ7		DDX51 OS=Cricetulus griseus OX=10029 GN=CgPICR_016558 PE=3 SV=1
0.974547	1.49827	-0.210009	0.151648	-1.36086	-0.527317	-0.139967	-0.11181	-0.367357	-0.23022	-0.273666	-0.281413			metal ion binding					0.173649	0.241983	0.456811	G3GZA9	LOC100769935;Rcn1	Reticulocalbin-1 (Fragment) OS=Cricetulus griseus OX=10029 GN=I79_003169 PE=4 SV=1
0.138486	-0.0663709	-1.04347	-0.993505	0.687855	0.466608	-0.44445	0.0840926	0.747437	-0.265425	0.0568656	0.350445								0.0327873	0.0855908	0.285415	G3GUX2	Xpo7	Exportin-7 (Fragment) OS=Cricetulus griseus OX=10029 GN=I79_001497 PE=4 SV=1
-0.303863	-0.081005	-0.422626	-0.00968167	-0.173707	-0.129717	-0.0837708	-0.136624	0.000269988	0.178212	0.0101261	0.294064	regulation of biological process;response to stimulus		nucleotide binding		+			1.35319	0.031197	1.23718	A0A061I6G9		Septin-7 (Fragment) OS=Cricetulus griseus OX=10029 GN=H671_4g12516 PE=3 SV=1
0.419444	0.095605	0.433897	0.0937166	-0.143915	0.261155	-0.148313	0.292013	0.379204	0.000822187	0.126137	0.0616199			metal ion binding		+	+		3.3174	2.86754	0.636541	G3HZM6	Ctcf	Transcriptional repressor CTCF OS=Cricetulus griseus OX=10029 GN=I79_016533 PE=4 SV=1
-0.537712	-0.432233	-0.584914	-0.433913	-0.293337	-0.650141	-0.21371	-0.462736	-0.404938	-0.134368	-0.549275	-0.179666								1.49107	1.01397	1.28768	A0A3L7H6T4		PSMC4 OS=Cricetulus griseus OX=10029 GN=CgPICR_018613 PE=3 SV=1
0.153341	-0.209671	0.172181	-0.192242	-0.0271579	0.420605	-0.0345164	0.387836	0.417689	-0.153384	0.376062	-0.123431	metabolic process;transport	membrane	catalytic activity		+	+		2.9057	2.82783	2.64077	A0A061I570		cAMP-dependent protein kinase type II-beta regulatory subunit-like protein OS=Cricetulus griseus OX=10029 GN=H671_4g13289 PE=3 SV=1
-0.666297	-0.396595	-0.472509	-0.198235	-0.389681	-0.685991	-0.34632	-0.880629	-0.0189476	0.0673303	0.0517808	0.0966119	regulation of biological process	nucleus	DNA binding	Epstein-Barr virus infection;Notch signaling pathway;Th1 and Th2 cell differentiation;Viral carcinogenesis				0.723933	1.27501	0.640362	G3ICG1	LOC100774626;Rbpj	Recombining binding protein suppressor of hairless OS=Cricetulus griseus OX=10029 GN=H671_1g1041 PE=4 SV=1
-0.427273	-0.725354	-0.405186	-0.773297	-0.743289	-0.352586	-0.314186	-0.0990764	-0.516549	-0.410396	-0.888766	-0.777069		extracellular	metal ion binding	ECM-receptor interaction;Focal adhesion;Malaria;Phagosome;PI3K-Akt signaling pathway	+			2.20623	0.458203	0.144355	G3HC49	Thbs3	Thrombospondin-3 OS=Cricetulus griseus OX=10029 GN=I79_007999 PE=4 SV=1
0.523335	-0.166771	0.553599	-0.134312	-0.0242606	0.0680722	0.000440552	0.0711538	0.247096	-0.177393	0.18085	-0.194688					+			2.98481	1.64735	2.13999	A0A3L7IHY9		Leukotriene A(4) hydrolase OS=Cricetulus griseus OX=10029 GN=CgPICR_002699 PE=3 SV=1
0.515563	0.143255	0.617522	0.276245	0.205198	0.396053	0.219429	0.418474	0.59728	0.423408	0.702624	0.417146	cell organization and biogenesis		protein binding		+	+		1.29269	2.3366	1.31035	A0A061IQY6		Putative MAU2 chromatid cohesion factor like protein OS=Cricetulus griseus OX=10029 GN=H671_1g1165 PE=4 SV=1
0.0752782	0.0822163	0.247065	-0.0103999	0.0736876	0.171709	-0.044695	0.14168	-0.189709	-0.386558	-0.160038	-0.269658								0.48427	0.837791	0.89891	G3HH02	LOC100763204;Tpd52l2	Uncharacterized protein C20orf135-like OS=Cricetulus griseus OX=10029 GN=I79_009897 PE=4 SV=1
0.282426	-0.11219	0.299753	-0.333102	0.00832569	-0.00998297	0.0594463	-0.0402879	0.396484	0.281655	0.417441	0.263394	metabolic process;regulation of biological process	spliceosomal complex	metal ion binding;RNA binding		+			1.36152	0.73194	1.97802	G3H8D3		RNA-binding protein 5 OS=Cricetulus griseus OX=10029 GN=I79_006633 PE=4 SV=1
-0.940325	-0.203285	-1.14142	-0.191692	-0.060975	-0.123847	-0.121902	-0.180665	0.185474	0.187162	0.231294	0.168041					+			1.85505	0.550203	0.467603	A0A3L7HSQ8		VWA5A (Fragment) OS=Cricetulus griseus OX=10029 GN=CgPICR_005867 PE=4 SV=1
-0.228848	0.14449	-0.216359	0.0784111	0.15866	0.0183849	0.059388	0.00152863	-0.277262	0.147575	-0.17389	0.0738477					+			2.00086	0.725913	1.47057	A0A3L7GPV1		GNB2L1 OS=Cricetulus griseus OX=10029 GN=CgPICR_003950 PE=4 SV=1
0.594343	0.511606	0.286771	0.457001	-0.20657	0.0996379	0.235606	2.28815	1.18595	-0.181102	0.110989	0.421875	cell organization and biogenesis	membrane;nucleus	DNA binding;protein binding					0.093813	0.396281	0.31715	G3HKQ9		SWI/SNF complex subunit SMARCC1 (Fragment) OS=Cricetulus griseus OX=10029 GN=I79_011288 PE=4 SV=1
0.065939	-0.379825	0.0229397	-0.269047	-0.193221	0.616344	0.0951625	0.623728	-0.0305262	-0.166647	-0.0584174	-0.308519	metabolic process		catalytic activity;metal ion binding		+	+		1.60247	1.36183	0.934722	G3GWD3	Man2b2	Alpha-mannosidase OS=Cricetulus griseus OX=10029 GN=I79_002054 PE=3 SV=1
0.587337	-0.0531273	0.565973	-0.0139027	-0.12316	-0.13147	-0.068759	0.0392646	0.124542	0.168478	0.0958614	0.0901299					+			2.8739	0.198017	0.159921	A0A3L7HLF1		DIEXF OS=Cricetulus griseus OX=10029 GN=CgPICR_019398 PE=4 SV=1
0.395197	-0.0918674	0.347092	-0.0217267	-0.0470915	0.0630427	-0.0267926	0.0711441	-0.020091	0.165727	0.187455	0.234168	cell organization and biogenesis;transport	cytoplasm;cytosol;membrane	metal ion binding	Protein processing in endoplasmic reticulum	+			2.01183	1.9644	0.39926	G3HGF9	Sec23a	Protein transport protein SEC23 OS=Cricetulus griseus OX=10029 GN=I79_009685 PE=3 SV=1
-0.349428	-0.235853	-0.375395	-0.25608	-0.37627	-0.318687	-0.315255	-0.317109	-0.219464	0.215411	-0.338013	0.199014								1.7123	0.339524	1.82897	G3ICH9	Atxn10;LOC100756095	Ataxin-10 OS=Cricetulus griseus OX=10029 GN=I79_021377 PE=4 SV=1
-0.127767	-0.797065	-0.116563	-0.685997	-0.181061	0.395965	-0.183428	0.207923	-0.24061	-0.755733	-0.123561	-0.725115	metabolic process		catalytic activity		+	+		2.09563	1.44727	1.93794	A0A061I8U9		Beta-hexosaminidase OS=Cricetulus griseus OX=10029 GN=H671_4g11851 PE=3 SV=1
-0.19138	0.239107	-0.213801	0.0935651	0.259464	-0.394856	0.178538	-0.454737	-0.405819	-0.141512	-0.406799	-0.178022	metabolic process		catalytic activity;nucleotide binding		+	+		1.42482	2.21771	2.26425	G3IIT6	Cars	Cysteinyl-tRNA synthetase, cytoplasmic OS=Cricetulus griseus OX=10029 GN=I79_023763 PE=4 SV=1
-0.593857	-0.196557	-0.476144	-0.158233	-0.0711355	0.576168	-0.0501986	0.535561	0.1224	-0.342908	0.0151395	-0.35311		extracellular	catalytic activity;metal ion binding;nucleotide binding		+	+		1.54247	2.86329	1.7878	G3HGS2		Propionyl-CoA carboxylase alpha chain, mitochondrial OS=Cricetulus griseus OX=10029 GN=I79_009813 PE=4 SV=1
-0.416961	-0.191712	-0.122375	0.0667867	-0.0797872	-0.330673	-0.0946694	-0.418667	-0.0977297	0.195284	-0.135582	0.081443	metabolic process		catalytic activity			+		0.396651	1.63337	1.2914	G3GTK4	Usp24	Ubiquitin carboxyl-terminal hydrolase 24 OS=Cricetulus griseus OX=10029 GN=I79_000989 PE=3 SV=1
-0.534073	-0.0823679	-0.332989	-0.111894	-0.126039	0.523244	-0.257492	0.491701	0.42993	0.0785168	0.554664	0.00935077						+		1.09474	2.03549	1.61302	A0A3L7IJC3		MFN1 OS=Cricetulus griseus OX=10029 GN=CgPICR_002384 PE=3 SV=1
0.268717	0.101445	0.396005	0.16023	-0.184365	0.156582	-0.178751	0.182304	0.516128	0.103652	0.410152	0.0757209			RNA binding			+		0.98841	2.85278	1.68071	G3H6B9	Kri1	Protein KRI1-like OS=Cricetulus griseus OX=10029 GN=I79_005874 PE=4 SV=1
0.0593672	-0.482284	0.00187992	-0.537049	-0.608637	-0.0671826	-0.55905	-0.0560904	-0.358432	0.157669	-0.436385	0.181972					+	+		2.27119	2.62734	2.28898	A0A3L7H5Z8		SUMO-activating enzyme subunit 2 OS=Cricetulus griseus OX=10029 GN=CgPICR_018489 PE=3 SV=1
-0.370102	-0.129904	-0.302677	-0.059164	-0.0985441	-0.291219	-0.0529555	-0.275981	-0.0124607	0.332564	0.169217	0.403144	cell organization and biogenesis;metabolic process		catalytic activity;nucleotide binding		+	+		1.4148	1.88246	1.01275	A0A061I3D7		Non-specific serine/threonine protein kinase OS=Cricetulus griseus OX=10029 GN=H671_5g14899 PE=4 SV=1
0.10317	-0.0967437	0.113613	-0.139363	-0.344968	-0.503016	-0.311249	-0.423673	-0.10666	-0.0447111	-0.395851	-0.147048	cell organization and biogenesis;cellular homeostasis;metabolic process;regulation of biological process;response to stimulus	cytoplasm;mitochondrion;nucleus	catalytic activity;DNA binding;metal ion binding;RNA binding	Base excision repair	+			2.03351	1.05383	0.379157	Q9Z2J2	Apex1	DNA-(apurinic or apyrimidinic site) lyase OS=Cricetulus griseus OX=10029 GN=APE PE=3 SV=1
0.314314	0.206513	0.217215	0.0707378	0.174484	0.40883	0.16101	0.382432	0.560241	0.0176763	0.609747	-0.000697042	metabolic process	cytoplasm	catalytic activity;metal ion binding			+	+	0.573274	2.37654	2.67967	A0A061IAX6		Dipeptidyl peptidase 3 OS=Cricetulus griseus OX=10029 GN=H671_3g10129 PE=3 SV=1
0.063098	0.0238934	0.023262	-0.0441504	0.0680494	-0.0573731	0.0317335	-0.0898514	0.238482	0.165037	0.180105	0.0939159		nucleus	protein binding					0.510157	1.43448	0.648036	G3HWL7	Cpsf1	Cleavage and polyadenylation specificity factor subunit 1 OS=Cricetulus griseus OX=10029 GN=I79_015349 PE=4 SV=1
-0.1862	-0.398482	-0.181557	-0.456259	-0.369378	-0.715298	-0.294378	-0.711896	-0.708673	0.0967493	-0.537497	0.185034	cell division;cell organization and biogenesis;metabolic process				+	+		1.85784	2.02078	1.80911	G3H042	Ncaph	Condensin complex subunit 2 OS=Cricetulus griseus OX=10029 GN=I79_003490 PE=3 SV=1
-0.243374	-0.0811443	-0.286425	-0.211139	-0.514195	-0.652228	-0.55824	-0.692404	-0.240508	-0.223384	0.0428981	0.0580502								0.647877	1.349	0.0255108	A0A3L7HQA2		HMGB1 OS=Cricetulus griseus OX=10029 GN=CgPICR_011773 PE=4 SV=1
0.187014	-0.300449	0.355843	-0.239843	-0.125883	-0.217332	-0.0756645	-0.190665	-0.140532	-0.297421	-0.229927	-0.196521					+			1.57927	1.1663	0.340695	A0A3L7GLP8		UTP6 OS=Cricetulus griseus OX=10029 GN=CgPICR_003454 PE=4 SV=1
-0.287332	-0.593357	-0.358047	-0.675904	-0.210557	-0.263402	0.015479	-0.516892	-0.557013	0.0279502	-0.430145	-0.0703946	metabolic process		catalytic activity		+			1.53703	0.643948	1.55786	G3HI28		Putative E3 ubiquitin-protein ligase MYCBP2 OS=Cricetulus griseus OX=10029 GN=I79_010293 PE=4 SV=1
-0.0310727	0.0226545	-0.0124798	-0.0148745	-0.0421276	0.213337	-0.079421	0.161274	0.0841828	-0.104541	0.0577869	-0.0771714	cellular homeostasis;metabolic process;transport	membrane	catalytic activity;metal ion binding;transporter activity			+		0.462089	1.78901	1.869	A0A061I4F6		Solute carrier family 26 member 6-like protein OS=Cricetulus griseus OX=10029 GN=H671_4g13293 PE=4 SV=1
0.238068	0.245191	0.263899	0.264258	-0.052144	-0.0411786	0.0108052	-0.0786848	-0.0014162	-0.197689	-0.133637	-0.118772	regulation of biological process	chromosome;cytoplasm	RNA binding					0.0770659	0.402251	0.443764	G3H134	LOC100756413;Nifk	MKI67 FHA domain-interacting nucleolar phosphoprotein OS=Cricetulus griseus OX=10029 GN=CgPICR_001046 PE=4 SV=1
0.342817	0.36298	0.395119	0.435517	0.0871182	0.442336	0.127973	0.564291	0.498201	0.238252	0.102621	0.312075						+		0.245574	1.59515	0.0401879	A0A3L7HE59		STXBP1 OS=Cricetulus griseus OX=10029 GN=CgPICR_015438 PE=3 SV=1
0.0521919	0.0576191	0.0732974	0.0869122	-0.0523777	0.0869121	-0.0683469	-0.0535869	0.359329	0.0374298	0.490685	0.14159	regulation of biological process		metal ion binding;protein binding;RNA binding					0.186706	0.409231	1.24318	G3HCI7	Safb2	Scaffold attachment factor B2 OS=Cricetulus griseus OX=10029 GN=I79_008199 PE=4 SV=1
0.577558	0.36023	0.535207	0.290011	0.0470686	0.220921	-0.0767593	0.250365	0.761115	0.101728	0.554025	0.211724	metabolic process	nucleus;spliceosomal complex	metal ion binding;RNA binding	Spliceosome	+			1.52254	1.22986	1.29524	G3HE04	Sf3a3	Splicing factor 3A subunit 3 OS=Cricetulus griseus OX=10029 GN=I79_008773 PE=4 SV=1
-0.485841	-0.639339	-0.468834	-0.749013	-0.257516	-0.566708	-0.213686	-0.463049	-0.465605	-0.161301	-0.497874	-0.15406								1.22411	1.417	2.58608	A0A3L7H5T8		ARHGEF1 (Fragment) OS=Cricetulus griseus OX=10029 GN=CgPICR_018549 PE=4 SV=1
-0.735188	-0.353526	-0.595479	-0.180748	-0.20985	-0.477224	-0.140571	-0.515299	-0.20159	0.284771	-0.00997725	0.186572	metabolic process		catalytic activity;protein binding			+		1.1562	1.82911	1.06211	A0A061IIA1		Phosphatidylinositol-3,4,5-trisphosphate 5-phosphatase 2-like protein OS=Cricetulus griseus OX=10029 GN=H671_3g8562 PE=4 SV=1
0.0798015	0.157944	0.258991	0.184704	0.361132	-0.0556497	0.277458	-0.0855703	-0.113039	0.071292	0.105208	0.072914		membrane		Allograft rejection;Antigen processing and presentation;Autoimmune thyroid disease;Cell adhesion molecules (CAMs);Endocytosis;Epstein-Barr virus infection;Graft-versus-host disease;Herpes simplex infection;HTLV-I infection;Phagosome;Type I diabetes mellitus;Viral carcinogenesis;Viral myocarditis		+		0.00658306	1.8949	0.25327	Q8MHC2	LOC100689009	MHC class I antigen Hm1-C4 OS=Cricetulus griseus OX=10029 PE=2 SV=1
-0.744053	-0.0455627	-0.807091	0.143355	-0.259795	-0.628737	-0.111208	-0.541963	-0.189081	0.0413121	-0.409611	0.121795					+			1.84539	1.36339	1.07949	A0A3L7I9F5		LRRC47 OS=Cricetulus griseus OX=10029 GN=CgPICR_019116 PE=4 SV=1
-0.272414	-0.703094	-0.215	-0.656402	-0.581013	0.12813	-0.601648	0.183269	0.477363	-0.0813761	0.361215	-0.0362137	metabolic process		catalytic activity;metal ion binding		+	+		2.14727	2.8099	1.78079	G3HRK9	Mmp19	Matrix metalloproteinase-19 OS=Cricetulus griseus OX=10029 GN=I79_013514 PE=3 SV=1
0.0923747	0.000488176	0.0468978	0.0322761	-0.248053	-0.256819	-0.185146	-0.0894994	0.51719	0.0302542	0.169308	0.229977			catalytic activity;nucleotide binding					0.710184	0.170709	0.39872	A0A061IEQ4		ATP-dependent RNA helicase DDX39A OS=Cricetulus griseus OX=10029 GN=H671_3g9859 PE=4 SV=1
-0.569649	-0.0240994	-0.478117	0.0585299	-0.0805445	-0.291377	-0.0653506	-0.291718	0.183313	0.0177812	0.143137	0.0641707	cell organization and biogenesis;metabolic process;regulation of biological process	membrane	catalytic activity		+	+		1.89496	2.91859	1.2395	A0A061IQZ3		Inner nuclear membrane protein Man1 OS=Cricetulus griseus OX=10029 GN=H671_1g1820 PE=4 SV=1
-0.812768	0.576174	-0.939647	0.702487	-0.109125	0.0112486	0.0134755	0.167621	-0.0332717	-0.110056	-0.157517	-0.289856	metabolic process	membrane	catalytic activity		+			2.45959	0.521142	0.356925	G3HWY2	Ext2	Exostosin-2 OS=Cricetulus griseus OX=10029 GN=I79_015497 PE=3 SV=1
-0.666461	-0.142145	-0.594228	-0.0838976	-0.0880852	-0.292662	-0.103241	-0.275905	0.355953	-0.0158043	0.0939741	-0.000229873	cell organization and biogenesis;regulation of biological process	membrane;nucleus	enzyme regulator activity;protein binding		+	+		2.09976	2.44757	0.66193	G3H7I9	Tor1aip1	Torsin-1A-interacting protein 1 OS=Cricetulus griseus OX=10029 GN=I79_006321 PE=4 SV=1
0.275764	0.24049	0.44152	0.240113	0.0412255	0.477738	0.054572	0.367289	0.295635	0.304865	0.437076	0.237748						+		0.538352	1.67069	0.457707	A0A3L7HCJ2		FUBP3 OS=Cricetulus griseus OX=10029 GN=CgPICR_015474 PE=4 SV=1
0.363402	-0.236857	0.370785	-0.12895	-0.135161	-0.109636	-0.198255	-0.240052	-0.518795	0.120445	-0.375223	0.0549603	metabolic process		catalytic activity;RNA binding		+			2.02089	0.0358217	1.67599	G3HEQ2	LOC100774876;Trmt2a	Putative tRNA (Uracil-5-)-methyltransferase-like isoform 1 OS=Cricetulus griseus OX=10029 GN=CgPICR_002263 PE=3 SV=1
0.227936	-0.0668298	0.206984	0.170678	-0.0385703	-0.212991	0.13353	-0.0997829	-0.0427675	-0.0837764	-0.324316	0.0104742								0.52375	0.729679	0.369856	A0A3L7HZA0		Oxysterol-binding protein OS=Cricetulus griseus OX=10029 GN=CgPICR_006709 PE=3 SV=1
-0.279323	-0.636509	-0.155736	-0.541886	-0.371619	-0.329339	-0.53597	-0.322579	-0.469359	-0.129366	-0.476327	-0.149202			protein binding		+			1.38555	0.584457	3.0036	G3GXW9	LOC100763736;Samhd1	SAM domain and HD domain-containing protein 1 OS=Cricetulus griseus OX=10029 GN=I79_002615 PE=4 SV=1
-0.0550403	-0.19646	-0.104518	-0.232128	0.0675926	0.641428	0.0926067	0.474278	0.216619	0.200397	0.326974	0.256931	cell organization and biogenesis;cellular component movement;metabolic process;regulation of biological process;transport	cytoplasm;extracellular;membrane	metal ion binding;protein binding;structural molecule activity			+		1.32103	1.52445	0.252917	G3H8F4	Dag1	DAG1 OS=Cricetulus griseus OX=10029 GN=CgPICR_013289 PE=4 SV=1
0.313273	-0.0149278	0.313541	0.0255919	-0.00722681	0.158246	0.00225826	0.12935	-0.0338783	-0.171799	0.0517646	-0.170812	metabolic process;transport	membrane;mitochondrion	catalytic activity;protein binding		+			2.36683	1.97328	1.28336	A0A061I3L2		Mitochondrial import inner membrane translocase subunit TIM44 OS=Cricetulus griseus OX=10029 GN=H671_4g12113 PE=3 SV=1
-0.162795	-0.333909	-0.350029	-0.409269	-0.418381	-0.813611	-0.207948	-0.726779	-0.610116	-0.19587	-0.934269	-0.22901								0.42949	1.24571	1.12335	A0A3L7GVZ2		NARS OS=Cricetulus griseus OX=10029 GN=CgPICR_013988 PE=4 SV=1
0.0334427	0.0282555	0.0133257	0.0345182	-0.0606194	-0.116833	-0.155262	-0.113715	-0.141874	-0.166612	-0.0893918	-0.128854								0.278361	0.0500585	0.371241	A0A3L7INT5		Pescadillo homolog OS=Cricetulus griseus OX=10029 GN=PES1 PE=3 SV=1
0.318557	-0.384423	0.32248	-0.364092	0.085145	-0.078866	-0.118156	-0.119063	-0.55603	-0.152422	-0.625197	-0.162631	cell organization and biogenesis;metabolic process	cytoplasm;membrane	catalytic activity;nucleotide binding;RNA binding	Aminoacyl-tRNA biosynthesis	+			3.65368	0.292771	2.19028	G3HCX7	Farsa;LOC100763673	Phenylalanyl-tRNA synthetase alpha chain OS=Cricetulus griseus OX=10029 GN=H671_3g9526 PE=4 SV=1
0.128465	0.110895	0.186304	0.117308	0.0574466	0.0329581	-0.015626	0.00245382	0.0928621	0.0829067	0.0773106	0.11827								0.560265	0.0255508	0.295467	A0A3L7I1F2		CSNK2A2 OS=Cricetulus griseus OX=10029 GN=CgPICR_005548 PE=3 SV=1
0.334312	0.232029	0.262833	0.194727	0.184457	0.208917	0.211979	0.149381	0.0315446	-0.0306864	-0.0125247	-0.102406	cell organization and biogenesis;regulation of biological process	cytoplasm	protein binding					0.77231	0.207798	0.672652	A0A061IH36		F-actin-capping protein subunit beta OS=Cricetulus griseus OX=10029 GN=H671_2g6288 PE=3 SV=1
-0.723193	-0.0505743	-0.812856	0.132244	-0.128386	-0.384891	-0.033225	-0.42905	-0.132356	-0.00739759	-0.0932246	0.153464					+	+		1.81033	1.60379	0.812767	A0A3L7GWD6		ARHGAP22 OS=Cricetulus griseus OX=10029 GN=CgPICR_006243 PE=4 SV=1
-0.221209	-0.0424233	-0.269379	-0.140536	0.127507	-0.392581	0.0523863	-0.365083	0.0195008	0.0486746	0.28172	0.246524	metabolic process		catalytic activity			+		0.972823	2.14257	0.00566662	A0A061I092		Nicotinamide phosphoribosyltransferase OS=Cricetulus griseus OX=10029 GN=H671_5g14874 PE=3 SV=1
-0.438592	-0.243237	-0.44381	-0.318795	0.0363836	-0.232905	-0.0136929	-0.255716	-0.163846	0.0075141	-0.0451136	0.0109815	metabolic process		catalytic activity;metal ion binding;protein binding			+		1.28734	1.94368	0.708639	G3ILW1	Capn1;LOC100758636	Calpain-1 catalytic subunit OS=Cricetulus griseus OX=10029 GN=I79_024883 PE=3 SV=1
-0.739182	-0.082303	-0.796081	-0.0798302	0.127429	-0.471042	0.0985118	-0.380056	-0.2557	-0.145617	-0.303515	-0.21539					+	+		2.76552	2.10981	0.842131	A0A3L7I059		SLC12A4 (Fragment) OS=Cricetulus griseus OX=10029 GN=CgPICR_005643 PE=4 SV=1
0.821553	0.260782	0.708713	0.364849	0.400434	0.0262641	0.461071	0.230209	0.210592	0.175565	-0.0305538	0.103133					+			1.559	0.980392	0.134901	A0A3L7GWH6		Anion exchange protein OS=Cricetulus griseus OX=10029 GN=CgPICR_006182 PE=3 SV=1
-0.0749865	0.513702	-0.140982	0.622973	-0.0526122	0.702372	0.069396	0.685731	0.273347	0.177826	0.136483	0.277525					+	+		2.05606	2.09871	0.089776	A0A3L7I619		AKAP12 OS=Cricetulus griseus OX=10029 GN=CgPICR_011440 PE=4 SV=1
0.125544	-0.0796909	0.180958	0.0611192	-0.180305	-0.196389	-0.162888	-0.172134	0.0227576	-0.228248	-0.176136	-0.208606	metabolic process;regulation of biological process	chromosome	protein binding;RNA binding					0.783188	0.313721	0.534827	G3HKU4	Cirh1a;Utp4	Cirhin OS=Cricetulus griseus OX=10029 GN=I79_011326 PE=4 SV=1
-0.0751104	-0.180926	-0.075614	-0.22813	0.0043525	-0.0232505	-0.0364533	-0.0349818	-0.106119	-0.267612	-0.0470543	-0.285251								1.49746	0.221158	1.63885	A0A3L7HDK9		PHB OS=Cricetulus griseus OX=10029 GN=CgPICR_018787 PE=4 SV=1
0.313458	0.424831	0.375402	0.488336	0.233093	0.694484	0.185683	0.453855	0.344552	0.559199	0.444777	0.582019	cellular component movement	membrane	protein binding	Cell adhesion molecules (CAMs)				0.895375	1.01382	1.12057	G3HRF8	Alcam;LOC100774312	CD166 antigen OS=Cricetulus griseus OX=10029 GN=I79_013425 PE=4 SV=1
-0.0928621	0.0535564	-0.125885	0.156533	-0.0741558	0.0495109	-0.0179902	0.105466	0.141182	0.00603581	-0.0417032	-0.0944938	metabolic process;response to stimulus;transport	endoplasmic reticulum;membrane	protein binding	Protein processing in endoplasmic reticulum				1.23578	1.04893	0.334534	G3HA80	Sel1l	Protein sel-1-like 1 OS=Cricetulus griseus OX=10029 GN=I79_007325 PE=4 SV=1
-0.285272	0.0818977	-0.486759	-0.00952239	-0.098938	-0.138694	-0.0700788	-0.165992	0.141882	0.308693	0.219858	0.309916	cell division;regulation of biological process;response to stimulus		nucleotide binding		+			1.20544	1.11873	1.09089	G3H4V1	2002-09-01	Septin-2 OS=Cricetulus griseus OX=10029 GN=I79_005314 PE=3 SV=1
-0.00206854	-0.109643	0.0268565	-0.0165224	-0.121879	0.242849	-0.0886869	0.168215	0.182786	-0.106137	0.17417	-0.125234						+		0.582212	1.77388	2.8977	A0A3L7GVB3		AFG3L2 OS=Cricetulus griseus OX=10029 GN=CgPICR_013956 PE=3 SV=1
-0.649076	-0.596261	-0.732131	-0.660523	-0.32103	-0.626148	-0.286815	-0.567798	-0.18137	0.221801	-0.121378	0.191495						+		0.446366	1.88408	2.06068	A0A3L7HN75		CASP1 OS=Cricetulus griseus OX=10029 GN=CgPICR_014356 PE=3 SV=1
-0.322257	-0.211742	-0.302514	-0.321202	0.0511303	-0.375457	0.0242004	-0.445565	-0.605875	-0.0638322	-0.419663	-0.103325						+		0.304655	2.15819	1.33892	A0A3L7H749		GARS OS=Cricetulus griseus OX=10029 GN=CgPICR_014818 PE=4 SV=1
-0.753895	0.0545435	-0.733912	-0.0659599	0.528764	-1.4414	0.502321	-1.52773	-0.510637	-0.0963077	-0.318081	-0.00597094	cell organization and biogenesis;cell proliferation;metabolic process;regulation of biological process;response to stimulus	cytoskeleton;membrane	catalytic activity;nucleotide binding;protein binding;receptor activity;signal transducer activity		+	+		2.16905	3.29324	1.11877	G3HQK4	Ddr2	Discoidin domain-containing receptor 2 OS=Cricetulus griseus OX=10029 GN=I79_013108 PE=4 SV=1
-0.451941	-0.133564	-0.264084	0.0020314	-0.0336304	-0.156442	-0.0816299	-0.242972	0.0868922	0.240727	0.166282	0.315972	cell organization and biogenesis;response to stimulus	cytosol;membrane						0.893792	0.987628	0.96243	G3IIY2	Dennd4c;LOC100754289	DENN domain-containing protein 4C OS=Cricetulus griseus OX=10029 GN=I79_023810 PE=4 SV=1
0.0676966	0.18947	-0.506665	-0.15628	0.232616	0.0654451	0.139532	0.204284	0.523005	0.213588	0.610781	0.250215			protein binding					0.256325	0.22008	1.70855	A0A061HZT7		Src homology-3 domain containing protein OS=Cricetulus griseus OX=10029 GN=H671_xg20512 PE=4 SV=1
-0.200934	-0.599707	-0.217386	-0.482494	-0.491826	-0.143311	-0.52395	-0.261563	-0.353064	-0.135041	-0.467423	0.0182399					+			1.51789	1.42069	1.17673	A0A3L7HDM5		SAMHD1 OS=Cricetulus griseus OX=10029 GN=CgPICR_001174 PE=4 SV=1
0.0221815	0.345235	-0.0635461	0.148527	0.324002	-0.0116692	0.189709	-0.0859117	0.278128	0.036704	0.368625	-0.0253983	cell organization and biogenesis;regulation of biological process;transport	mitochondrion;nucleus	protein binding;RNA binding	Cell cycle;Epstein-Barr virus infection;Hepatitis B;Hippo signaling pathway;Oocyte meiosis;PI3K-Akt signaling pathway;Viral carcinogenesis				0.885621	1.23942	1.54422	G3HKZ1	LOC100766119;Ywhaz	14-3-3 protein zeta/delta OS=Cricetulus griseus OX=10029 GN=I79_011374 PE=3 SV=1
-0.254629	-0.57488	-0.270286	-0.624937	-0.272907	-0.481823	-0.269183	-0.47889	-0.51703	-0.286989	-0.458461	-0.188455	transport				+	+		2.22292	3.89215	1.31213	G3H5F2	Ccdc93;LOC100760176	Coiled-coil domain-containing protein 93 OS=Cricetulus griseus OX=10029 GN=I79_005516 PE=4 SV=1
0.156313	0.241377	0.116998	0.234791	0.0760994	0.37891	0.150098	0.528606	0.615662	0.445806	0.390817	0.325664	metabolic process	membrane	catalytic activity;nucleotide binding					1.43754	1.25846	0.343019	G3HT37		Acyl-CoA-binding domain-containing protein 5 OS=Cricetulus griseus OX=10029 GN=I79_014051 PE=4 SV=1
-0.324403	-0.125127	-0.464697	-0.302569	0.0469085	-0.179924	-0.00680063	-0.209694	-0.282019	0.0610161	-0.0667801	0.16634	metabolic process;regulation of biological process	cytoplasm;mitochondrion	catalytic activity;nucleotide binding;protein binding;RNA binding					0.599969	1.703	0.859978	G3HHX8	Dhx29	ATP-dependent RNA helicase DHX29 OS=Cricetulus griseus OX=10029 GN=DHX29 PE=3 SV=1
-0.151925	-0.0310669	-0.12664	0.0656738	-0.031951	-0.317873	0.0154457	-0.308394	0.0796241	0.222092	0.129845	0.28806	regulation of biological process;transport	cytoplasm;membrane;nucleus	protein binding;transporter activity			+		1.05256	2.20587	1.1654	G3H951	Kpna6	Importin subunit alpha OS=Cricetulus griseus OX=10029 GN=I79_006913 PE=3 SV=1
-0.425049	-0.334814	-0.445211	-0.377837	-0.138902	-0.952923	-0.149652	-0.891269	-0.700757	-0.260682	-0.802444	-0.221994						+		1.0963	2.79194	1.95173	A0A3L7IHJ4		TBC1D15 OS=Cricetulus griseus OX=10029 GN=CgPICR_002600 PE=4 SV=1
0.592253	-0.096342	0.775675	-0.0155343	0.0289602	-0.0407524	0.0020867	-0.121953	0.0848178	0.0394106	0.146071	-0.0243226					+			1.74822	0.818909	0.870626	A0A3L7HEE6		ESF1 (Fragment) OS=Cricetulus griseus OX=10029 GN=CgPICR_001369 PE=4 SV=1
-0.229348	-0.257336	-0.148054	-0.269812	-0.0369302	-0.335699	-0.0175714	-0.410431	-0.52473	0.00539206	-0.426759	-0.0913781	metabolic process		catalytic activity			+		0.677261	1.91255	1.61275	G3GYR1		Putative E3 ubiquitin-protein ligase HECTD3 OS=Cricetulus griseus OX=10029 GN=I79_002967 PE=4 SV=1
-0.0807991	-0.235039	0.0471659	-0.22047	-0.385802	-0.336048	-0.300676	-0.370317	-0.264734	0.260609	-0.216101	0.148511	metabolic process;response to stimulus	nucleus	DNA binding;nucleotide binding					1.08666	0.0713309	1.73671	G3H5Q3	Msh2	DNA mismatch repair protein OS=Cricetulus griseus OX=10029 GN=I79_005639 PE=3 SV=1
0.244043	0.136243	0.133032	-0.306807	0.461864	0.348153	0.0615625	0.26205	-0.124249	0.12235	0.780745	0.030919								0.451836	0.069664	0.196758	A0A3L7IFK3		Uncharacterized protein OS=Cricetulus griseus OX=10029 GN=CgPICR_014459 PE=3 SV=1
-0.25392	-0.280365	-0.183236	-0.189225	-0.150046	0.235954	0.0129643	0.202305	-0.186463	-0.174402	0.20076	-0.0236426	cell organization and biogenesis;regulation of biological process;transport	cytoskeleton;membrane;mitochondrion	catalytic activity;nucleotide binding;protein binding					0.0942209	1.12803	0.180345	G3IIE6	Mfn2	Mitofusin-2 OS=Cricetulus griseus OX=10029 GN=I79_023614 PE=3 SV=1
-0.615471	0.0942718	-0.57197	0.0187636	0.00564391	-0.0773763	0.00180143	-0.0996866	0.308378	0.167525	0.295525	0.15971					+			2.35066	1.832	2.53115	A0A3L7IGE3		INTS3 OS=Cricetulus griseus OX=10029 GN=CgPICR_013583 PE=4 SV=1
-0.508732	-0.0942773	-0.682547	-0.160765	-0.180105	-0.52379	-0.216943	-0.682912	0.042925	-0.0487156	0.048191	-0.12392	metabolic process	nucleus	RNA binding		+			1.42814	1.41604	1.13738	A0A061IM88	Larp7;LOC100754843	LARP7 OS=Cricetulus griseus OX=10029 GN=CgPICR_004084 PE=4 SV=1
-0.35248	-0.177161	-0.370173	-0.269126	-0.00356108	-0.365203	-0.157032	-0.419197	-0.410102	-0.0563622	-0.381207	-0.0834838			catalytic activity;nucleotide binding					1.00786	1.20913	2.43415	A0A061I9K1		ATP-binding cassette sub-family E member 1 OS=Cricetulus griseus OX=10029 GN=H671_3g9711 PE=4 SV=1
0.269719	0.583182	0.277902	0.563487	0.0431291	0.301623	-0.0442839	0.280477	0.462625	0.481074	0.420686	0.502595	regulation of biological process				+	+		2.89787	1.63903	0.777228	G3GWC2	Afap1	Actin filament-associated protein 1 OS=Cricetulus griseus OX=10029 GN=I79_002043 PE=4 SV=1
-0.152852	0.225176	-0.0265198	0.254249	0.0029755	-0.00956065	-0.0534039	-0.0929308	0.34411	0.345491	0.41551	0.335799	metabolic process;regulation of biological process		protein binding;RNA binding		+			1.43643	0.182782	0.408315	G3HG40	Eif2a	Eukaryotic translation initiation factor 2A OS=Cricetulus griseus OX=10029 GN=I79_009559 PE=3 SV=1
0.0792991	0.660318	0.117464	0.797671	0.189624	0.0454979	0.282673	0.0511588	0.315386	0.449143	0.194483	0.433325					+			1.90184	1.24854	1.03396	A0A061I8C5		Ataxin-2-like protein OS=Cricetulus griseus OX=10029 GN=H671_3g10220 PE=4 SV=1
0.733186	-0.625502	0.877811	-0.397124	-0.253468	0.119462	-0.131337	0.285758	0.118441	0.0184804	-0.0594081	-0.0569249	regulation of biological process;transport	cell surface;Golgi;membrane	protein binding	Protein processing in endoplasmic reticulum	+			1.98415	1.20805	0.177871	G3H177	Lman2;LOC100772915	LMAN2 OS=Cricetulus griseus OX=10029 GN=CgPICR_010361 PE=4 SV=1
-1.17313	-0.271122	-1.11491	0.0177451	-0.300919	0.245116	-0.136711	0.591638	1.23895	0.132519	0.0965997	0.237205					+			1.6917	1.09775	0.311181	A0A3L7H775		TTGN1 (Fragment) OS=Cricetulus griseus OX=10029 GN=CgPICR_013817 PE=4 SV=1
-0.72926	-0.14569	-1.01947	0.151577	-0.0972786	-0.489403	-0.180119	-0.49105	0.125567	0.433298	0.118576	0.426139					+	+		1.28611	1.86626	3.57779	A0A3L7H3X8		SEPT6 OS=Cricetulus griseus OX=10029 GN=CgPICR_019092 PE=3 SV=1
-0.152822	0.0503627	-0.168267	0.0029422	0.109008	-0.477912	0.0802766	-0.483277	0.281923	0.28771	0.207421	0.114876			catalytic activity;metal ion binding;protein binding		+	+		1.76232	3.19058	0.161093	A0A061INQ4		E3 ubiquitin-protein ligase OS=Cricetulus griseus OX=10029 GN=H671_1g1208 PE=4 SV=1
0.0473193	-0.0687103	0.103159	-0.302464	0.401645	0.158093	0.270463	0.304847	-0.048357	-0.0581837	-0.187119	-0.00368884			protein binding					0.790089	0.398718	0.438495	G3I7E7	Esyt2;LOC100761977	Extended synaptotagmin-2 OS=Cricetulus griseus OX=10029 GN=I79_019435 PE=4 SV=1
0.259104	-0.0368852	0.0896511	-0.0478181	-0.0814553	-0.205379	-0.00777354	-0.205505	-0.0738639	-0.303306	-0.0381021	-0.278795	metabolic process		catalytic activity;RNA binding					0.902153	1.3127	2.07586	A0A061HVP3		H/ACA ribonucleoprotein complex subunit 4 OS=Cricetulus griseus OX=10029 GN=H671_xg20198 PE=4 SV=1
0.241975	-0.125777	0.194569	-0.0222779	-0.113648	0.0865145	-0.0423422	0.0347671	0.0309705	-0.224951	-0.0773143	-0.224222					+			1.44501	1.05619	1.1853	A0A3L7HB01		ZNF512 (Fragment) OS=Cricetulus griseus OX=10029 GN=CgPICR_006356 PE=4 SV=1
0.321325	-0.0339337	0.366013	0.00653839	-0.116647	-0.123789	-0.119701	-0.0838147	-0.0241575	-0.236618	-0.0855122	-0.247093			protein binding		+			2.1524	0.261374	1.57526	A0A061ID83		WD repeat-containing protein 75 OS=Cricetulus griseus OX=10029 GN=H671_2g7111 PE=4 SV=1
0.562242	0.273554	0.530454	0.198708	-0.0113621	0.100418	-0.0256986	0.0652113	0.320116	0.143762	0.348531	0.138679	metabolic process			Spliceosome	+			1.77605	1.47599	2.25649	A0A061IM09	Bcas2;LOC100758667	BCAS2 OS=Cricetulus griseus OX=10029 GN=CgPICR_014546 PE=4 SV=1
-0.134225	-0.0908966	-0.169122	-0.140321	0.319099	0.00809756	0.310857	-0.0440731	-0.233404	-0.0916481	0.0820121	-0.142911		membrane	protein binding			+		0.449199	2.20537	0.0867117	G3H193	Faf2	FAS-associated factor 2 OS=Cricetulus griseus OX=10029 GN=I79_003917 PE=4 SV=1
-1.41002	-0.333295	-1.32408	-0.263696	-0.00446124	-1.38571	0.0367907	-1.42926	-1.2632	-1.01898	-1.14707	-0.962376					+	+		2.574	3.3531	1.09694	A0A3L7HTJ8		CCPG1 (Fragment) OS=Cricetulus griseus OX=10029 GN=CgPICR_005197 PE=4 SV=1
0.0738725	-0.440391	0.0762682	-0.292689	-0.298476	-0.645722	-0.223793	-0.606384	-0.669318	-0.21099	-0.823294	-0.195905	metabolic process		catalytic activity		+	+		1.57103	1.88227	1.70537	G3GZJ7	Mettl13	Methyltransferase-like protein 13 OS=Cricetulus griseus OX=10029 GN=I79_003269 PE=4 SV=1
0.17733	-0.215281	0.0616255	-0.178351	0.0190248	-0.0316343	0.112181	0.0177231	-0.0679607	-0.221311	-0.0212134	-0.206285		membrane			+			1.45665	0.51926	1.69016	G3I6W3	LOC100775092;Tapbp	TAPBP OS=Cricetulus griseus OX=10029 GN=CgPICR_020486 PE=4 SV=1
-0.408086	0.0307313	-0.346957	0.163596	-0.00179584	-0.133904	0.0387859	-0.07691	0.00406252	-0.521624	-0.12679	-0.487555	metabolic process		catalytic activity		+			1.6398	1.14693	1.6481	G3HR96	Blmh;LOC100754419	Bleomycin hydrolase OS=Cricetulus griseus OX=10029 GN=I79_013360 PE=4 SV=1
-0.0142888	0.193038	0.0653418	0.204467	0.238821	-0.00420094	0.317322	0.0191831	-0.225058	-0.000189709	-0.161493	-0.109322	cell proliferation;transport	chromosome;cytosol	protein binding	Huntington's disease;Vasopressin-regulated water reabsorption		+		1.30177	1.6546	0.797168	G3HW48	Dctn2;LOC100757525	DCTN2 OS=Cricetulus griseus OX=10029 GN=CgPICR_002517 PE=4 SV=1
-0.445818	-0.235815	-0.49039	-0.300802	-0.161931	-0.617814	-0.102599	-0.727909	-0.394832	0.108185	-0.236929	0.0380211	regulation of biological process;response to stimulus		enzyme regulator activity;protein binding			+		1.43462	1.88215	1.33765	G3HAZ0	Srgap2	SLIT-ROBO Rho GTPase-activating protein 2 OS=Cricetulus griseus OX=10029 GN=I79_007602 PE=4 SV=1
-0.182692	-0.172062	-0.301404	0.0737619	-0.0154705	0.103565	0.13887	0.16635	0.276385	0.387978	0.0767346	0.365011	cell differentiation;metabolic process;regulation of biological process;response to stimulus	cytoplasm;cytosol;endoplasmic reticulum;endosome;Golgi;membrane	protein binding;RNA binding					0.53293	0.326087	0.73304	G3I9L4	Gigyf2	PERQ amino acid-rich with GYF domain-containing protein 2 OS=Cricetulus griseus OX=10029 GN=I79_020264 PE=4 SV=1
0.447332	-0.128877	0.51402	-0.200396	-0.101123	-0.00123511	-0.102278	-0.0340157	-0.128993	-0.079998	-0.0559664	-0.0787878	cell division;regulation of biological process	chromosome;cytoplasm;cytoskeleton;cytosol;nucleus	protein binding	Cell cycle;Progesterone-mediated oocyte maturation;Viral carcinogenesis	+			2.24476	1.44359	0.12242	Q80YF0	Mad1l1	Mitotic spindle assembly checkpoint protein MAD1 OS=Cricetulus griseus OX=10029 GN=MAD1L1 PE=2 SV=1
0.0057592	-0.43047	-0.0293913	-0.368852	-0.207879	-0.1435	-0.169888	-0.153343	0.16456	-0.13865	0.188183	-0.189511	metabolic process;regulation of biological process	cytosol	catalytic activity	Fructose and mannose metabolism;Galactose metabolism;Glycerolipid metabolism;Metabolic pathways;Pentose and glucuronate interconversions	+			2.083	0.756175	2.17296	G3HH30	Akr1b1;LOC100751272	Aldose reductase OS=Cricetulus griseus OX=10029 GN=I79_009926 PE=4 SV=1
-0.384165	-0.263261	-0.430403	-0.220258	-0.0969962	0.34553	-0.110161	0.369335	0.261758	-0.164436	0.317255	-0.209209	metabolic process	mitochondrion	catalytic activity;nucleotide binding	Metabolic pathways;Valine, leucine and isoleucine degradation		+		1.46206	3.06081	2.25525	G3ICJ8	Ivd;LOC100759847	Isovaleryl-CoA dehydrogenase, mitochondrial OS=Cricetulus griseus OX=10029 GN=I79_021396 PE=3 SV=1
-0.52597	-0.373134	-0.489636	-0.29702	-0.202064	-0.45291	-0.250159	-0.477483	-0.699666	-0.145358	-0.752632	-0.186018	cell organization and biogenesis;cellular component movement;metabolic process;regulation of biological process	cytoplasm	catalytic activity;enzyme regulator activity;metal ion binding;protein binding			+		1.26155	1.90245	2.45225	G3I6L2	Elp3	Elongator complex protein 3 OS=Cricetulus griseus OX=10029 GN=I79_019136 PE=3 SV=1
-0.657384	-0.296816	-0.803845	-0.492401	0.0461425	0.0456344	-0.11867	-0.0904465	-0.0922947	-0.14564	0.156955	-0.223444	metabolic process;regulation of biological process;response to stimulus	cytosol;endoplasmic reticulum;membrane	protein binding					0.955911	0.0415836	0.622391	G3H1G8	Erlin2;Erlin-2	Erlin-2 OS=Cricetulus griseus OX=10029 GN=I79_003994 PE=4 SV=1
1.37076	0.449073	1.3821	0.466763	0.326328	0.593246	0.273353	0.615435	0.497618	0.0168924	0.346135	0.166119					+	+		3.88337	2.05663	1.04657	A0A061IEW1	LOC100771417;Nudc	NUDC OS=Cricetulus griseus OX=10029 GN=CgPICR_007215 PE=4 SV=1
-0.15754	-0.153257	-0.174599	-0.103458	0.109375	-0.256244	0.0704089	-0.248986	-0.161721	-0.0396682	-0.25042	-0.00930592						+		0.540175	2.47739	1.21723	A0A3L7IMK5		RAB1A OS=Cricetulus griseus OX=10029 GN=CgPICR_004977 PE=4 SV=1
0.482423	0.0708008	0.540674	0.101167	-0.0898543	0.0622005	-0.139138	0.167886	0.229817	-0.103677	0.0677509	-0.144375					+			2.22884	1.23002	1.08424	G3GX18	LOC100768105;Urb2	Unhealthy ribosome biogenesis protein 2-like OS=Cricetulus griseus OX=10029 GN=I79_002305 PE=4 SV=1
-0.707678	-0.18226	-0.857256	-0.325637	-0.238092	-0.590692	-0.075882	-0.494316	-0.109615	0.463319	-0.0772648	0.361649	cell organization and biogenesis;metabolic process;regulation of biological process;response to stimulus	chromosome	catalytic activity;metal ion binding		+			1.4396	1.25971	1.96113	G3HR57	Ubr2	E3 ubiquitin-protein ligase UBR2 OS=Cricetulus griseus OX=10029 GN=I79_013320 PE=4 SV=1
-0.290086	-0.156799	-0.37004	-0.0451402	-0.299805	0.312431	-0.139657	0.270038	-0.732336	-0.158833	-0.617791	-0.265677						+		1.10073	1.59711	1.56124	A0A3L7HR82		P3H2 OS=Cricetulus griseus OX=10029 GN=CgPICR_002152 PE=4 SV=1
-0.483236	-0.477437	-0.498538	-0.568082	-0.254251	-0.508401	-0.182895	-0.508858	-0.572832	-0.128982	-0.430255	-0.0982952						+		0.252005	1.82987	1.47405	A0A061HUX4		Coiled-coil domain-containing protein 22 OS=Cricetulus griseus OX=10029 GN=H671_xg20582 PE=4 SV=1
0.381578	-0.645879	0.322078	-0.545766	-0.331337	-0.598538	-0.300198	-0.685496	-0.613305	-0.00426571	-0.580648	-0.100374					+	+		2.42546	1.71096	2.06694	A0A3L7HDR5		TOMM34 OS=Cricetulus griseus OX=10029 GN=CgPICR_012908 PE=4 SV=1
-0.324943	-0.291334	-0.229641	-0.213896	-0.150761	-0.67517	-0.130505	-0.635519	-0.25651	-0.0918465	-0.0943708	-0.00408555			protein binding			+		0.138686	2.72919	0.521621	G3GRV0	Klhdc4	Kelch domain-containing protein 4 OS=Cricetulus griseus OX=10029 GN=I79_000244 PE=4 SV=1
0.218312	-0.0856419	0.274098	-0.118182	0.0366688	0.409349	-0.0384015	0.456543	0.160649	-0.272743	0.00217532	-0.239763	metabolic process;regulation of biological process	mitochondrion;nucleus	protein binding;RNA binding		+	+		2.07084	1.98783	1.27629	G3HW62	LOC100761292;Tsfm	Elongation factor Ts, mitochondrial OS=Cricetulus griseus OX=10029 GN=TSFM PE=3 SV=1
-1.21474	0.377693	-1.45313	0.479259	0.0373678	-0.203322	0.0813809	-0.327692	0.174233	0.245374	0.333567	0.170711	metabolic process	endoplasmic reticulum;membrane	catalytic activity	Metabolic pathways;Sphingolipid metabolism;Sphingolipid signaling pathway	+			2.27077	1.41073	0.184305	O54695	Sptlc1	Serine palmitoyltransferase 1 OS=Cricetulus griseus OX=10029 GN=SPTLC1 PE=1 SV=1
0.102156	0.0719834	0.202869	0.205868	-0.0759134	0.0596648	-0.0763398	0.211685	0.222793	-0.146078	-0.0650444	-0.0835343	cell proliferation;metabolic process;regulation of biological process		catalytic activity;protein binding					0.0525388	0.965477	0.496173	G3HST8	Pak1ip1	p21-activated protein kinase-interacting protein 1 OS=Cricetulus griseus OX=10029 GN=H671_3g9564 PE=4 SV=1
0.185274	-0.20603	0.148108	-0.254725	-0.076252	0.357471	-0.139123	0.287957	0.0524883	-0.325217	0.0638294	-0.435864	metabolic process		catalytic activity		+	+		2.22932	1.93371	1.8043	A0A061IK00	Aldh7a1;LOC100756509	Alpha-aminoadipic semialdehyde dehydrogenase-like protein OS=Cricetulus griseus OX=10029 GN=H671_2g6353 PE=3 SV=1
0.167645	-0.0106029	0.158833	0.0548762	-0.144811	-0.0403566	-0.112319	0.0102225	0.149282	0.00883105	0.112046	-0.0237313								1.29516	1.19704	1.51424	A0A3L7GN52		HNRNPH1 OS=Cricetulus griseus OX=10029 GN=CgPICR_003927 PE=4 SV=1
-0.0779963	0.534872	-0.219009	0.497169	0.417996	0.0845157	0.411115	0.166715	0.211199	0.766918	0.141885	0.731665		membrane	protein binding		+	+		1.92635	1.70394	2.33942	G3H4T5	Gpc1;LOC100751141	Glypican-1 OS=Cricetulus griseus OX=10029 GN=I79_005296 PE=3 SV=1
-0.540454	-0.168903	-0.693237	-0.305433	-0.057085	0.752234	-0.159542	0.578663	-0.21784	-0.625829	-0.161845	-0.487695	cell organization and biogenesis;response to stimulus			Glycosaminoglycan degradation;Lysosome;Metabolic pathways		+		1.18234	1.78137	1.41043	G3HLX3	LOC100757611;Naglu	Alpha-N-acetylglucosaminidase OS=Cricetulus griseus OX=10029 GN=I79_011717 PE=4 SV=1
0.350344	-0.0547266	0.44284	0.0727625	-0.2545	0.0505724	-0.168632	-0.113422	0.128209	-0.00589176	0.289909	-0.0825586					+			1.41009	0.718929	0.977042	G3H1Y8	LOC100769945;Rcc1	Regulator of chromosome condensation OS=Cricetulus griseus OX=10029 GN=I79_004185 PE=4 SV=1
0.0376044	0.121809	0.245121	0.296571	0.168908	0.160848	0.25332	0.175837	-0.0304518	0.135356	-0.0909424	0.16013	metabolic process;regulation of biological process	cytoplasm;nucleus	catalytic activity;metal ion binding;protein binding;RNA binding					0.176096	0.373144	1.62497	G3I7E3	Ago2;Eif2c2	Protein argonaute-2 OS=Cricetulus griseus OX=10029 GN=AGO2 PE=3 SV=1
0.54421	0.0573197	0.602071	0.0453672	0.129814	0.243039	0.076541	0.16277	0.283427	-0.0343991	0.216835	-0.043008		membrane;spliceosomal complex	RNA binding	mRNA surveillance pathway;RNA transport	+			2.49622	0.758807	1.87801	G3IJF5	Pnn	Pinin OS=Cricetulus griseus OX=10029 GN=I79_023988 PE=4 SV=1
-0.887346	-0.108676	-0.939755	-0.217799	-0.24521	-0.412243	-0.203618	-0.446873	-0.303315	0.111067	-0.199386	0.0832672	cell death;cell organization and biogenesis	extracellular	protein binding		+			2.19079	1.7706	1.63821	A0A061IMC6		MAP1S OS=Cricetulus griseus OX=10029 GN=CgPICR_016199 PE=4 SV=1
0.152212	-0.0995512	0.210633	0.000126918	-0.113499	-0.0974541	-0.0783948	0.0421962	-0.0829488	-0.236215	-0.143368	-0.379172								1.24288	0.353764	0.8893	A0A3L7IJ85		SLC25A5 OS=Cricetulus griseus OX=10029 GN=CgPICR_002603 PE=3 SV=1
-0.378819	-0.161647	-0.278771	-0.0783862	-0.210799	0.261213	-0.161546	0.383637	-0.0489664	-0.331845	-0.0693016	-0.45688			catalytic activity			+		1.07075	1.78472	1.46987	G3I903	Acot9	Acyl-coenzyme A thioesterase 9, mitochondrial OS=Cricetulus griseus OX=10029 GN=I79_020036 PE=4 SV=1
0.858433	0.204799	1.00363	0.236091	-0.0145301	0.42931	-0.0352983	0.360168	0.48887	0.0193289	0.478506	0.10923			metal ion binding		+	+		1.96869	2.13564	1.94157	G3HBF7	Zc3h14	Zinc finger CCCH domain-containing protein 14 OS=Cricetulus griseus OX=10029 GN=I79_007785 PE=4 SV=1
0.191112	0.358709	0.16653	0.365158	0.232838	0.0115499	0.254868	0.19095	0.088852	0.162076	-0.068818	0.170933					+			2.32046	0.592916	0.730505	A0A2Z6LI68		Sorting nexin-27-like protein OS=Cricetulus griseus OX=10029 GN=H671_1g1422 PE=4 SV=1
-1.1518	-0.107361	-1.24274	-0.147316	-0.0439605	-0.690583	-0.054843	-0.676539	-0.182443	-0.0865459	-0.330342	-0.129906					+	+		2.66803	3.70733	0.711207	A0A3L7H974		V-type proton ATPase subunit a OS=Cricetulus griseus OX=10029 GN=CgPICR_016958 PE=3 SV=1
-0.832765	-0.415696	-0.818357	-0.396016	-0.110007	-0.684428	-0.131912	-0.730754	-0.321837	0.102353	-0.325068	0.0991516	regulation of biological process;response to stimulus		enzyme regulator activity;protein binding		+	+	+	3.07408	2.72076	4.54138	G3HTH3	Abr	Active breakpoint cluster region-related protein OS=Cricetulus griseus OX=10029 GN=I79_014198 PE=4 SV=1
-0.575146	-0.198935	-0.416131	-0.181136	-0.491155	-0.18573	-0.368054	-0.264086	0.0233803	0.278935	0.0647546	0.290794		cytoplasm;membrane	protein binding					1.20616	0.970481	2.10278	G3H949	Txlna	Alpha-taxilin OS=Cricetulus griseus OX=10029 GN=I79_006911 PE=4 SV=1
0.247263	0.0154542	0.272639	-0.00372591	0.101737	0.0845586	0.0579471	0.0334101	-0.0553617	-0.127287	0.0120344	-0.268731	regulation of biological process;response to stimulus	nucleus	protein binding;RNA binding	Influenza A;RNA transport	+			2.40946	0.222766	0.814621	G3HBL0	Rae1	mRNA export factor OS=Cricetulus griseus OX=10029 GN=I79_007844 PE=4 SV=1
0.0953465	0.259001	0.248516	0.393233	-0.110472	0.0748701	-0.00578219	0.152306	0.30996	0.189724	0.293428	0.0823355	metabolic process	nucleus;spliceosomal complex	protein binding;RNA binding	Spliceosome				0.569932	0.925532	1.0324	G3GXM5	Cdc40	Pre-mRNA-processing factor 17 OS=Cricetulus griseus OX=10029 GN=H671_2g6534 PE=4 SV=1
0.0701493	-0.258278	0.0597067	-0.239727	-0.10415	-0.154079	0.0321512	0.0241718	-0.162825	-0.188675	-0.164122	-0.245156					+			2.9402	0.0859319	0.701042	A0A3L7GQ56		VDAC1 OS=Cricetulus griseus OX=10029 GN=CgPICR_003900 PE=4 SV=1
-0.854816	-0.379389	-0.803045	-0.264625	-0.310455	-0.667902	-0.237522	-0.694608	-0.460328	-0.179837	-0.486776	-0.211119					+	+		1.8218	2.0472	2.2691	A0A061IN77		WASH complex subunit 7-like protein OS=Cricetulus griseus OX=10029 GN=H671_1g3527 PE=4 SV=1
-0.321813	-0.198543	-0.329322	-0.121242	-0.0732546	0.296914	-0.135011	0.243212	0.253822	-0.229705	0.269639	-0.125805	metabolic process	mitochondrion	catalytic activity	Metabolic pathways		+		1.29423	1.93003	1.85396	G3GYZ0	Pdhx	Dihydrolipoamide acetyltransferase component of pyruvate dehydrogenase complex OS=Cricetulus griseus OX=10029 GN=I79_003040 PE=3 SV=1
0.00345992	-0.0973587	0.025733	-0.142395	0.105523	0.0104608	0.0613585	0.0190258	0.229132	0.116006	0.24643	0.189737								1.47922	1.03355	0.811994	A0A3L7I9I9		CDK11B OS=Cricetulus griseus OX=10029 GN=CgPICR_019145 PE=4 SV=1
-0.0369911	-0.220404	-0.0453815	-0.178107	-0.125707	-0.315993	-0.188044	-0.242699	0.252394	0.0579881	0.00728602	0.095992					+			1.7423	0.900198	0.147835	A0A3L7HW83		GSTP1 (Fragment) OS=Cricetulus griseus OX=10029 GN=CgPICR_009572 PE=4 SV=1
-0.119006	-0.0194091	0.104683	0.204058	-0.067666	0.220781	-0.103506	-0.0129823	0.0333356	0.215174	-0.00552467	0.232832	metabolic process;regulation of biological process;transport	Golgi	metal ion binding;protein binding;structural molecule activity					0.226609	0.601662	1.99303	G3GXN3	Itsn2	Intersectin-2 OS=Cricetulus griseus OX=10029 GN=I79_002526 PE=4 SV=1
0.422094	0.013154	0.487571	-0.0196428	0.0202713	0.172268	-0.0440502	0.159054	0.0987606	-0.145039	-0.0532941	-0.143883	metabolic process	mitochondrion			+			2.19868	1.48764	0.798839	G3HSH0	LOC100758379;Pcnp	Mitochondrial ribonuclease P protein 1 OS=Cricetulus griseus OX=10029 GN=I79_013801 PE=4 SV=1
0.14897	0.244116	0.0859624	-0.425702	0.52601	-0.288309	-0.0276851	-0.478042	0.0631722	0.169566	0.0545167	0.17651		nucleus						0.222594	0.787056	2.6285	G3IFV3	Xpo1	Exportin-1 OS=Cricetulus griseus OX=10029 GN=I79_022627 PE=4 SV=1
-0.375739	0.0504254	-0.302913	0.129529	-0.0158959	-0.0418349	0.00771221	0.0346144	-0.15332	0.0341568	-0.372696	0.0518991					+			1.81466	0.00371282	0.964031	A0A3L7HXG6		RPS3 OS=Cricetulus griseus OX=10029 GN=CgPICR_008688 PE=3 SV=1
-0.522159	-0.358223	-0.576941	-0.477212	-0.225568	-0.437951	-0.239554	-0.447386	-0.296849	-0.0867748	-0.337197	-0.040514						+		0.740471	2.7937	1.84292	A0A3L7IC37		PSMD1 (Fragment) OS=Cricetulus griseus OX=10029 GN=CgPICR_000541 PE=4 SV=1
-0.459275	-0.0679398	-0.462562	-0.1786	-0.151041	-0.389871	0.0262185	-0.233061	0.0848616	0.0208843	-0.0118551	-0.0821323	cell organization and biogenesis;metabolic process;transport	cytoplasm;cytosol;endosome;membrane;vacuole	protein binding	Endocytosis	+			1.58771	0.769623	0.35425	G3H530	Snx1	Sorting nexin-1 OS=Cricetulus griseus OX=10029 GN=I79_005399 PE=4 SV=1
0.107874	-0.170997	0.150025	-0.0389938	-0.2009	-0.480581	-0.114981	-0.379645	-0.379683	0.14026	-0.453499	0.128135								1.10995	1.26365	2.33915	A0A3L7IPN2		EIF3E (Fragment) OS=Cricetulus griseus OX=10029 GN=CgPICR_010704 PE=3 SV=1
-0.487848	-0.18635	-0.520866	-0.177021	-0.0420733	-0.566095	-0.0173396	-0.474977	-0.063015	0.300066	-0.107883	0.293062					+	+		2.55056	2.03981	2.45418	A0A3L7HHK3		Aldehyde dehydrogenase family 16 member A1 OS=Cricetulus griseus OX=10029 GN=CgPICR_019307 PE=3 SV=1
0.12002	0.198238	0.166943	0.308183	0.1511	-0.135041	0.226852	0.00452327	0.413646	-0.0369768	0.160287	-0.0755739	metabolic process	cytoplasm;nucleus;proteasome	catalytic activity	Proteasome				0.682369	1.06932	0.936732	G3HSE4	LOC100773907;Psma1	Proteasome subunit alpha type OS=Cricetulus griseus OX=10029 GN=I79_013775 PE=3 SV=1
-0.951001	-0.526959	-0.753808	-0.393888	0.0062218	-0.62275	-0.134825	-0.767838	-0.716339	0.00393287	-0.37645	-0.0185356						+		1.09127	1.60628	1.06055	A0A3L7GM47		ABR OS=Cricetulus griseus OX=10029 GN=CgPICR_003513 PE=4 SV=1
0.162871	0.0803213	0.150362	-0.055852	0.269184	-0.219693	0.229052	-0.22302	-0.68287	-0.306164	-0.231306	-0.194756						+		0.771806	2.73836	0.329751	A0A3L7HDV9		LRRC59 OS=Cricetulus griseus OX=10029 GN=CgPICR_020556 PE=4 SV=1
-0.00160127	0.196994	-0.0534181	0.191477	0.0143776	0.300399	0.124686	0.253909	0.275141	0.239406	0.284638	0.317557	cell organization and biogenesis;regulation of biological process;response to stimulus;transport	membrane	catalytic activity;metal ion binding;nucleotide binding;protein binding;transporter activity		+			1.86881	1.13078	0.0111236	A0A061IQ20		P-type phospholipid transporter OS=Cricetulus griseus OX=10029 GN=H671_1g1757 PE=3 SV=1
-0.607939	0.0777808	-0.553657	0.0406065	-0.0263462	-0.133963	-0.128732	-0.264125	0.226125	0.236456	0.217318	0.225506	cell death;cell proliferation;metabolic process		protein binding	Cell cycle;Circadian rhythm;Hedgehog signaling pathway;Herpes simplex infection;Oocyte meiosis;Protein processing in endoplasmic reticulum;TGF-beta signaling pathway;Ubiquitin mediated proteolysis;Wnt signaling pathway	+			2.5798	0.552898	0.497229	G3GXG0	Cul1	CUL1 OS=Cricetulus griseus OX=10029 GN=CgPICR_006838 PE=3 SV=1
-0.0331496	-0.0614166	-0.00431073	0.0898943	0.00889498	-0.0646553	0.065649	0.00488463	-0.0627746	-0.111948	-0.0555314	-0.167252								0.148565	0.563485	0.990964	A0A3L7H8T9		CCDC47 OS=Cricetulus griseus OX=10029 GN=CgPICR_016820 PE=4 SV=1
0.392288	0.123254	0.590875	0.235938	-0.204201	0.0575648	-0.0390806	0.0970802	0.023057	-0.109225	-0.513054	-0.374683		nucleus	catalytic activity;nucleotide binding;RNA binding					0.951259	0.842259	0.00313651	G3I6U3	Ddx54	ATP-dependent RNA helicase DDX54 OS=Cricetulus griseus OX=10029 GN=I79_019221 PE=3 SV=1
-0.630773	-0.404012	-0.463155	-0.140983	-0.451373	0.538723	-0.594744	0.540582	0.352172	-0.188434	0.218278	-0.19185	cell organization and biogenesis;metabolic process	nucleus	catalytic activity;DNA binding;nucleotide binding;protein binding			+		0.656632	2.34485	1.71501	A0A061HZP4		Putative global transcription activator SNF2L1 OS=Cricetulus griseus OX=10029 GN=H671_xg20532 PE=4 SV=1
0.0687227	-0.0971508	0.144075	0.0125913	-0.114859	0.010025	-0.0858545	0.106466	0.132844	-0.280385	-0.00213244	-0.206573	transport	membrane	transporter activity					0.809392	1.05682	1.24565	G3H777		ADP/ATP translocase 2 OS=Cricetulus griseus OX=10029 GN=I79_006206 PE=3 SV=1
0.171774	0.107102	0.134804	-0.0163813	0.217291	0.0942527	0.14148	0.117879	0.222196	0.114199	0.222396	0.0997067	regulation of biological process;transport	membrane						0.627104	0.685995	2.40626	G3HP80	Sec22b	SEC22B OS=Cricetulus griseus OX=10029 GN=CgPICR_014500 PE=3 SV=1
-0.228576	0.179978	-0.123349	0.22952	0.169698	-0.372454	0.209612	-0.292999	0.0372621	0.0987073	-0.327521	0.0858259	transport	cytoplasm;nucleus	protein binding;transporter activity		+	+		1.64694	2.14476	0.490755	G3H8Q6	Kpna3	Importin subunit alpha OS=Cricetulus griseus OX=10029 GN=I79_006766 PE=3 SV=1
-0.745143	-0.188879	-0.340107	-0.121118	-0.0626211	0.162076	-0.115411	0.113475	0.280738	0.445862	0.383909	0.417432								0.699693	1.61755	0.689182	A0A3L7HUT9		PHLDB1 OS=Cricetulus griseus OX=10029 GN=CgPICR_005949 PE=4 SV=1
-1.80257	-1.29247	-1.94106	-1.38279	-0.537393	-1.59885	-0.705693	-1.68652	-1.87683	-1.79564	-1.97554	-1.8519					+	+		1.63595	2.06937	0.671259	G3IEP6	Lama2;LOC100771923	Laminin subunit alpha-2 OS=Cricetulus griseus OX=10029 GN=I79_022197 PE=4 SV=1
-0.262585	-0.296689	-0.223433	0.0657634	-0.175698	-0.037612	-0.0231084	-0.0471229	-0.195445	-0.262359	-0.357565	-0.278638	metabolic process		protein binding					0.254509	0.27297	0.0232215	G3HYG7	Dnajb11;LOC100765455	DnaJ-like subfamily B member 11 OS=Cricetulus griseus OX=10029 GN=I79_016100 PE=4 SV=1
0.714069	0.261375	0.745524	0.293145	0.187046	0.141639	0.172356	0.141269	-0.0882788	-0.396224	-0.0182267	-0.279408	metabolic process;regulation of biological process;response to stimulus	cytoplasm;cytosol;nucleus	catalytic activity	2-Oxocarboxylic acid metabolism;Alanine, aspartate and glutamate metabolism;Arginine and proline metabolism;Arginine biosynthesis;Biosynthesis of amino acids;Carbon metabolism;Cysteine and methionine metabolism;Metabolic pathways;Phenylalanine metabolism;Phenylalanine, tyrosine and tryptophan biosynthesis;Tyrosine metabolism	+			2.6142	1.45618	1.27749	G3GZZ0	Got1	Aspartate aminotransferase OS=Cricetulus griseus OX=10029 GN=CgPICR_007832 PE=4 SV=1
0.867063	-0.0224304	0.942406	0.0262975	-0.00365349	0.291697	-0.0180282	0.280884	0.0763521	-0.17747	0.104931	-0.137711	metabolic process		catalytic activity;metal ion binding	African trypanosomiasis;Renin-angiotensin system	+	+		2.609	3.03861	2.01828	G3HSM3	LOC100764672;Thop1	Thimet oligopeptidase OS=Cricetulus griseus OX=10029 GN=I79_013857 PE=3 SV=1
0.0977544	0.541706	0.0538425	0.452636	0.336782	0.390885	0.365814	0.478886	-0.21997	0.297101	-0.165935	0.210104					+			1.86637	0.67164	1.88957	G3HMZ1	LOC100768534;Specc1l	Cytospin-A OS=Cricetulus griseus OX=10029 GN=I79_012121 PE=4 SV=1
-0.355762	0.0658846	-0.296687	0.0906048	0.0358715	0.478286	0.0623646	0.531518	0.660895	0.280562	0.666977	0.373487					+	+		2.207	2.37388	1.73121	A0A3L7H8J2		P3H3 OS=Cricetulus griseus OX=10029 GN=CgPICR_018413 PE=4 SV=1
0.112044	-0.270014	0.158238	-0.325491	0.0241204	0.247829	-0.0629815	0.237749	0.340778	0.0435438	0.226096	0.0255644					+			2.16235	1.57132	1.29829	A0A3L7I1H0		ERMP1 OS=Cricetulus griseus OX=10029 GN=CgPICR_006598 PE=4 SV=1
0.5233	0.269291	0.465579	0.209583	0.0621529	0.069994	0.0431546	0.0792512	0.19255	-0.017682	0.025734	-0.0333519		cytoskeleton;cytosol;membrane	protein binding	Protein processing in endoplasmic reticulum	+			1.59337	0.761553	0.603417	G3H6Y6	LOC100763758;Nsfl1c	NSFL1 cofactor p47 OS=Cricetulus griseus OX=10029 GN=I79_006110 PE=4 SV=1
-0.138554	-0.0332269	-0.106324	-0.185849	0.145481	0.245533	-0.017208	0.0660506	-0.186983	-0.336813	0.0830261	-0.367625	cell organization and biogenesis;regulation of biological process	cytoplasm;membrane;mitochondrion;nucleus	protein binding;structural molecule activity					0.0536308	0.277192	0.802053	G3HH22	Chchd3;LOC100750398	MICOS complex subunit OS=Cricetulus griseus OX=10029 GN=I79_009918 PE=3 SV=1
-0.139036	-0.348812	-0.20683	-0.334433	-0.383613	-0.552703	-0.387043	-0.608939	-0.391713	0.107073	-0.416477	0.130915							+	1.40122	1.69596	2.96741	A0A3L7I0J7		HSPA14 OS=Cricetulus griseus OX=10029 GN=CgPICR_005367 PE=4 SV=1
0.0400534	-0.0671472	-0.00225456	0.149378	-0.101314	-0.152464	-0.126743	-0.282493	0.0257989	0.587169	-0.0459233	0.434607	cellular component movement;metabolic process	membrane	catalytic activity;motor activity;nucleotide binding;protein binding					0.0659996	0.587067	1.5987	G3I1F9		Chromosome-associated kinesin KIF4 OS=Cricetulus griseus OX=10029 GN=I79_017214 PE=3 SV=1
-0.46398	-0.166718	-0.497563	-0.0833875	0.0215188	-0.378708	-0.110687	-0.448977	-0.0619063	0.298604	0.0247736	0.403484					+			1.80754	1.41197	1.49148	A0A3L7I4N5		USP24 OS=Cricetulus griseus OX=10029 GN=CgPICR_012649 PE=3 SV=1
-0.15187	-0.373365	-0.0895891	-0.417595	-0.139201	-0.461696	-0.076808	-0.474817	-0.538954	-0.0378657	-0.624932	-0.0478602	cell organization and biogenesis;metabolic process;regulation of biological process		enzyme regulator activity;protein binding		+	+		1.72625	2.11127	2.19493	G3I449	Tbcd	Tubulin-specific chaperone D OS=Cricetulus griseus OX=10029 GN=I79_018226 PE=4 SV=1
0.26803	0.100107	0.360146	0.166648	0.183762	0.167458	0.151162	0.108851	-0.105764	0.123787	-0.0439578	0.0554476								1.0642	0.323965	1.15312	A0A3L7HSL4		ARPC1B (Fragment) OS=Cricetulus griseus OX=10029 GN=CgPICR_011731 PE=4 SV=1
-0.688753	-0.407289	-0.605349	-0.267357	-0.248159	-0.0338641	-0.235383	0.0150214	0.193633	-0.314869	0.237412	-0.311641	transport	membrane	transporter activity			+	+	1.20259	1.93491	2.76483	A0A061ICT4		Sideroflexin-1 OS=Cricetulus griseus OX=10029 GN=H671_3g8534 PE=4 SV=1
0.735981	0.280676	0.901639	0.344961	0.00190654	0.366447	-0.0375375	0.347861	0.501891	0.361965	0.317457	0.342996	metabolic process		catalytic activity;protein binding		+	+		1.53054	2.47321	0.221747	A0A061IJQ1		Peptidylprolyl isomerase domain and WD repeat-containing protein 1 OS=Cricetulus griseus OX=10029 GN=H671_2g5683 PE=4 SV=1
0.555382	-0.048172	0.499183	-0.0951586	-0.206343	0.138189	-0.143623	0.173948	0.151212	-0.465434	-0.174728	-0.526427					+	+		2.42961	1.93247	1.00006	A0A3L7IIL8		HDGF (Fragment) OS=Cricetulus griseus OX=10029 GN=CgPICR_013490 PE=4 SV=1
-0.455811	-0.124054	-0.368638	-0.0677805	-0.0201244	0.190952	-0.130804	0.281848	0.182499	-0.301654	-0.0521888	-0.335474	cell organization and biogenesis	membrane;mitochondrion			+			1.58733	1.31077	1.07751	A0A098KX81		MICOS complex subunit OS=Cricetulus griseus OX=10029 GN=CgPICR_008141 PE=4 SV=1
0.0760307	0.250904	0.226547	-0.128402	-0.245812	-0.171639	-0.137008	-0.161326	0.196195	0.164758	0.301541	0.233702	cell organization and biogenesis;metabolic process;regulation of biological process	nucleus	catalytic activity;metal ion binding;protein binding;RNA binding					0.15358	0.15925	0.289872	G3HJY1	Rnf20	E3 ubiquitin protein ligase OS=Cricetulus griseus OX=10029 GN=I79_010983 PE=3 SV=1
0.0294495	0.128268	0.180675	0.207953	-0.172837	-0.337385	0.0751181	-0.508577	-0.989883	0.316503	0.210946	-0.478486								0.269612	0.882621	0.148689	A0A3L7I3Z6		Eukaryotic translation initiation factor 3 subunit L OS=Cricetulus griseus OX=10029 GN=EIF3L PE=3 SV=1
-0.312086	0.200368	-0.412683	0.263867	-0.0508671	-0.165846	-0.0602435	-0.158127	0.123531	0.0660335	0.240383	0.0778189	cellular homeostasis;metabolic process;regulation of biological process;transport	cytoplasm;membrane	protein binding;RNA binding		+			2.00601	2.48952	0.695022	A0A061IMG4		Calcium homeostasis endoplasmic reticulum protein OS=Cricetulus griseus OX=10029 GN=H671_1g1646 PE=4 SV=1
0.171532	-0.165522	0.0965614	0.0146131	-0.253396	-0.261631	-0.192279	-0.12942	-0.0414056	-0.217424	-0.528448	-0.0391158								0.782958	0.128615	0.216682	A0A3L7H7G0		SEC13 (Fragment) OS=Cricetulus griseus OX=10029 GN=CgPICR_011333 PE=3 SV=1
0.111749	-0.634206	0.277719	0.774837	0.759195	0.629085	0.214048	0.390183	-0.150193	0.181651	0.10449	0.968557								0.0570371	0.024383	0.545005	G3H2N7	Clasp2;LOC100769743	CLIP-associating protein 2 OS=Cricetulus griseus OX=10029 GN=I79_004455 PE=4 SV=1
0.00531958	0.0768748	0.00595669	0.0862883	-0.0639638	-0.310354	-0.107579	-0.266765	-0.193224	0.168505	-0.373323	0.187908	cell organization and biogenesis;metabolic process;regulation of biological process;transport	cytoplasm	metal ion binding;protein binding;RNA binding					2.41605	1.65084	1.43858	G3I505		Eukaryotic translation initiation factor 3 subunit L OS=Cricetulus griseus OX=10029 GN=EIF3L PE=3 SV=1
0.221162	-0.0718832	0.407052	0.0681086	-0.0742216	-0.0814141	-0.156302	-0.229349	-0.12005	-0.183742	-0.13935	-0.281153								0.946729	0.166195	0.758486	A0A3L7I5Q7		UTP15 OS=Cricetulus griseus OX=10029 GN=CgPICR_002904 PE=4 SV=1
-0.122857	0.175988	0.218701	0.502638	-0.338031	-0.231777	0.0304823	0.135812	0.71399	0.852422	0.846455	1.6973								0.464955	0.140413	0.435497	A0A3L7H4B6		KIF4 OS=Cricetulus griseus OX=10029 GN=CgPICR_018261 PE=4 SV=1
-0.29746	0.0506659	-0.323201	-0.0444193	0.0185957	-0.122005	0.00189212	-0.11674	0.124196	0.0184203	0.315631	0.0860395	transport				+			1.6232	2.34359	0.619122	G3I5D5	Ints4	Integrator complex subunit 4 OS=Cricetulus griseus OX=10029 GN=I79_018680 PE=4 SV=1
-0.592436	-0.223803	-0.671499	-0.119546	-0.329669	0.824076	-0.25806	0.715758	0.859977	0.0267487	0.706827	0.0627929			catalytic activity		+	+		1.70754	2.43132	1.95258	G3I5B0	Cpt1a	Carnitine O-palmitoyltransferase 1, liver isoform OS=Cricetulus griseus OX=10029 GN=I79_018654 PE=4 SV=1
0.572022	-0.109282	0.541335	-0.125117	-0.0601958	0.483659	-0.0865031	0.375092	-0.0174876	0.00743385	0.137493	-0.00245378					+	+		3.18322	1.91649	0.270804	A0A3L7IAD5		PACSIN2 OS=Cricetulus griseus OX=10029 GN=CgPICR_000008 PE=4 SV=1
-0.0133295	0.133555	0.114848	0.196167	0.292912	0.161382	0.293264	0.142472	-0.03123	-0.103648	-0.0357446	-0.0013303	cell organization and biogenesis;cellular component movement;coagulation;regulation of biological process;response to stimulus;transport	membrane	protein binding					0.600688	2.3509	0.127141	A0A061IFK2		Anoctamin OS=Cricetulus griseus OX=10029 GN=H671_2g5570 PE=3 SV=1
0.0683059	-0.247381	0.244197	-0.00244284	-0.124649	-0.136086	-0.0411915	-0.167522	-0.192645	0.209095	-0.108799	0.257158	metabolic process		catalytic activity					0.692043	0.581028	1.81021	G3H5A9	Dis3;LOC100750372	Exosome complex exonuclease RRP44 OS=Cricetulus griseus OX=10029 GN=I79_005487 PE=4 SV=1
-0.581008	-0.396401	-0.562827	-0.402938	-0.14212	-0.0418654	-0.25856	-0.16931	-0.256532	-0.24406	-0.204914	-0.159027	cellular component movement;transport				+			2.50437	0.412496	0.209844	G3GX57	Azi1;Cep131	5-azacytidine-induced protein 1 OS=Cricetulus griseus OX=10029 GN=I79_002371 PE=4 SV=1
-0.68038	0.0446711	-0.633821	-0.0318794	0.0645504	-0.366151	0.0394211	-0.428453	0.0567759	0.238108	0.0530578	0.152949	metabolic process;regulation of biological process;response to stimulus;transport	cytosol;Golgi;membrane	catalytic activity;nucleotide binding;protein binding	Adherens junction;Tight junction	+	+		2.3441	2.25626	1.09215	G3IFY3	Yes1	Tyrosine-protein kinase OS=Cricetulus griseus OX=10029 GN=I79_022658 PE=3 SV=1
-0.0850515	-0.149302	-0.0100785	0.080408	-0.0934867	-0.148015	-0.0627966	-0.0641986	0.115242	-0.190233	-0.15191	-0.222764								0.0345874	0.225553	0.527399	A0A3L7IKU3		WDR91 OS=Cricetulus griseus OX=10029 GN=CgPICR_009167 PE=4 SV=1
-0.522323	0.355766	-0.425185	0.269354	-0.0590562	0.14851	-0.105364	0.024558	0.0117178	-0.196817	0.177313	-0.0974722			metal ion binding		+			2.16972	0.901559	0.888157	G3HEI4	Pml	Putative transcription factor PML OS=Cricetulus griseus OX=10029 GN=I79_008968 PE=4 SV=1
-0.178815	-0.276311	-0.897841	-0.375134	-0.167449	-0.825629	-0.0877371	-0.9267	-0.526377	0.0809431	-0.435528	0.0763932	metabolic process	cytosol	catalytic activity;metal ion binding			+		0.209522	2.13601	2.1844	G3HWD4	LOC100763416;Mtr	Methionine synthase OS=Cricetulus griseus OX=10029 GN=I79_015290 PE=4 SV=1
-0.863639	0.051772	-0.83521	-0.22835	0.301839	-0.154677	0.128806	-0.460933	-0.342788	0.270884	0.228815	0.17369					+			1.48746	1.01374	0.359494	A0A3L7HM37		CR1L OS=Cricetulus griseus OX=10029 GN=CgPICR_019412 PE=4 SV=1
-0.111358	-0.216236	-0.0965214	-0.0849657	-0.20818	-0.366622	-0.123437	-0.315743	0.190817	0.0605201	0.168195	0.198941	metabolic process	cytosol;membrane	catalytic activity;protein binding	Amino sugar and nucleotide sugar metabolism;Metabolic pathways				0.257171	1.1484	0.258501	G3HQK5	LOC100768154;Uap1	UDP-N-acetylhexosamine pyrophosphorylase OS=Cricetulus griseus OX=10029 GN=I79_013109 PE=4 SV=1
0.00509732	0.0701417	0.0508881	0.0566797	-0.0516701	0.722667	0.074649	0.666861	0.243	0.0607701	0.277499	0.039672	metabolic process	cytoplasm	catalytic activity;metal ion binding;nucleotide binding;RNA binding			+		0.559023	1.99747	2.039	G3HC79	Aars2;LOC100754221	Putative alanyl-tRNA synthetase, mitochondrial OS=Cricetulus griseus OX=10029 GN=AARS PE=3 SV=1
0.0768138	-0.443467	0.0358314	-0.496939	-0.105567	0.0279227	-0.181221	0.0567055	0.266333	-0.356876	0.178755	-0.353206					+			2.39062	1.35302	2.24347	A0A3L7I5F4		NNT (Fragment) OS=Cricetulus griseus OX=10029 GN=CgPICR_002803 PE=4 SV=1
0.421736	-0.325323	0.503118	-0.245688	0.320378	0.58289	0.311386	0.578022	1.00257	0.89499	0.713802	0.960008					+	+		2.24078	3.42804	0.16392	A0A3L7HUF4		STT3A (Fragment) OS=Cricetulus griseus OX=10029 GN=CgPICR_005829 PE=4 SV=1
0.115967	0.0843593	0.198505	0.144916	0.17559	0.300999	0.333965	0.265077	-0.139779	-0.035718	0.017581	-0.163702								0.307313	0.118597	0.130739	A0A061HW44		CDK5 regulatory subunit-associated protein 3 OS=Cricetulus griseus OX=10029 GN=H671_7g18764 PE=4 SV=1
-0.748313	-0.256547	-0.550016	-0.00236429	-0.20627	-0.25386	-0.0750657	-0.109152	0.129353	0.337412	0.179524	0.322869								1.07457	0.144804	1.66979	A0A3L7HUX8		ZCCHC6 OS=Cricetulus griseus OX=10029 GN=CgPICR_010298 PE=4 SV=1
-0.531282	-0.235452	-0.510419	-0.259007	-0.262387	0.0526906	-0.104714	0.0957481	0.0998497	0.180701	0.122656	0.142158	metabolic process;regulation of biological process;response to stimulus		catalytic activity;nucleotide binding		+			2.4828	1.0579	0.811538	G3GU61	Taok3	Serine/threonine-protein kinase TAO3 OS=Cricetulus griseus OX=10029 GN=I79_001212 PE=4 SV=1
-0.300851	-0.144072	-0.234579	-0.121624	-0.0390529	0.0968667	-0.036849	0.138836	0.0519676	-0.238476	-0.00370789	-0.365266	metabolic process	mitochondrion	catalytic activity;metal ion binding;nucleotide binding					1.21339	1.75181	1.37399	A0A061HXA6	Idh3g;LOC100751753	Isocitrate dehydrogenase [NAD] subunit, mitochondrial OS=Cricetulus griseus OX=10029 GN=H671_xg20658 PE=3 SV=1
0.175106	-0.140256	0.163697	-0.115756	-0.0772704	-0.0271415	0.0438824	0.016305	0.126853	-0.120791	-0.0126696	-0.129641		membrane	metal ion binding		+			2.68654	0.0569788	0.917497	G3GX32	Creld1;LOC100757184	Cysteine-rich with EGF-like domain protein 1 OS=Cricetulus griseus OX=10029 GN=I79_002344 PE=4 SV=1
0.12613	-0.361431	0.309051	-0.312095	0.0408134	-0.392416	-0.000560772	-0.4287	-0.724535	-0.450951	-0.733318	-0.482738	metabolic process		catalytic activity	Metabolic pathways;Purine metabolism	+	+		1.55314	2.39182	2.40506	G3GY52	Pfas	Phosphoribosylformylglycinamidine synthase OS=Cricetulus griseus OX=10029 GN=I79_002708 PE=3 SV=1
0.0632116	-0.303199	0.136306	-0.233048	0.0296945	-0.180389	0.0425062	-0.134141	-0.192268	-0.200919	-0.220472	-0.121833			metal ion binding;protein binding		+			1.73431	1.8224	0.402293	A0A061IB90		SEC23-interacting protein OS=Cricetulus griseus OX=10029 GN=H671_3g10025 PE=4 SV=1
-0.259164	0.0552674	-0.323153	-0.0297385	-0.0522842	-0.333631	-0.0551386	-0.173764	-0.110709	0.166881	-0.533947	0.0895071	cell organization and biogenesis	nucleus			+			1.53314	0.887784	0.766334	A0A061IHW7		Nucleosome assembly protein 1-like 1 isoform 1 OS=Cricetulus griseus OX=10029 GN=H671_1g2981 PE=3 SV=1
-0.145205	-0.0350466	-0.165715	-0.024661	-0.0668735	0.0673095	-0.0714512	0.0850411	-0.190409	-0.297439	-0.0782394	-0.270098	metabolic process;transport	mitochondrion;organelle lumen			+	+		2.08244	2.40387	0.91219	G3H4S4	LOC100767451;Ndufa10	NADH dehydrogenase [ubiquinone] 1 alpha subcomplex subunit 10, mitochondrial OS=Cricetulus griseus OX=10029 GN=I79_005285 PE=3 SV=1
1.23813	-0.0623332	1.42051	0.0257445	-0.35297	1.25371	-0.323577	1.21215	0.29481	0.27309	0.289336	0.218573	cell organization and biogenesis;cellular component movement;regulation of biological process;transport	chromosome;membrane	protein binding		+	+		2.25183	3.58113	0.631741	G3I2J5	Sun2	Protein unc-84-like B OS=Cricetulus griseus OX=10029 GN=I79_017631 PE=4 SV=1
0.0556096	0.0529022	0.00465202	-0.113338	0.0813513	0.510383	-0.162109	0.405821	0.0673114	-0.214692	0.0290698	-0.06596								0.252299	1.19426	0.874592	A0A061IH33		Flotillin-1 OS=Cricetulus griseus OX=10029 GN=H671_1g3331 PE=4 SV=1
0.261799	-0.214754	0.239864	-0.139741	-0.292258	-0.177619	-0.167089	-0.175153	-0.0682422	0.12954	-0.200438	0.178396			protein binding		+			2.08459	0.314904	1.26067	A0A061IKA8	LOC100753705;Rpap3	RNA polymerase II-associated protein 3 OS=Cricetulus griseus OX=10029 GN=H671_2g5525 PE=4 SV=1
0.409774	0.531788	0.387598	0.372784	-0.0552587	0.303	-0.0682507	0.15117	-0.183982	-0.00813679	0.0294847	-0.0387764		membrane;nucleus	nucleotide binding;RNA binding	Ribosome biogenesis in eukaryotes				0.241814	1.20016	0.175656	G3HE17	Gnl2	Nucleolar GTP-binding protein 2 OS=Cricetulus griseus OX=10029 GN=I79_008786 PE=3 SV=1
0.195506	0.25238	0.200944	0.232921	0.460649	0.121166	0.48275	-0.0170002	-0.0985747	0.235899	0.178044	0.160706		membrane		Allograft rejection;Antigen processing and presentation;Autoimmune thyroid disease;Cell adhesion molecules (CAMs);Endocytosis;Epstein-Barr virus infection;Graft-versus-host disease;Herpes simplex infection;HTLV-I infection;Phagosome;Type I diabetes mellitus;Viral carcinogenesis;Viral myocarditis		+		1.31859	1.57365	0.415842	Q8MHC4	LOC100689010	MHC class I antigen Hm1-C2 OS=Cricetulus griseus OX=10029 PE=2 SV=1
-0.573026	-0.571091	-0.521914	-0.653279	-0.551247	-1.23389	-0.621769	-1.32922	-0.680187	-0.30082	-0.627693	-0.290769	regulation of biological process	extracellular	enzyme regulator activity;protein binding			+		0.504554	2.14274	2.25793	A0A061I523	Pcolce	Procollagen C-endopeptidase enhancer 1 OS=Cricetulus griseus OX=10029 GN=H671_4g12064 PE=4 SV=1
-0.097146	0.471088	-0.171806	0.359225	0.19018	-0.0626955	0.0051088	-0.0269403	0.00335783	0.401185	0.0705594	0.368686	cell organization and biogenesis;regulation of biological process	cytoplasm;cytosol;membrane;nucleus	catalytic activity;nucleotide binding;protein binding;RNA binding	RNA degradation	+			1.83444	0.569016	1.94655	G3I5T3	Ddx6;LOC100759836	Putative ATP-dependent RNA helicase DDX6 OS=Cricetulus griseus OX=10029 GN=H671_4g12986 PE=3 SV=1
0.257563	-0.0522298	0.351127	-0.051323	-0.0211696	-0.162225	0.00203982	-0.176618	-0.316702	-0.27428	-0.194833	-0.239979					+			1.77407	2.1416	0.00665899	A0A3L7IEF6		PWP2 OS=Cricetulus griseus OX=10029 GN=CgPICR_016017 PE=4 SV=1
0.151204	0.0507813	0.246831	-0.0590229	-0.0681296	0.40306	-0.0888214	0.406711	0.652188	0.460011	0.638822	0.551062	cell organization and biogenesis;metabolic process	nucleus	catalytic activity;DNA binding;nucleotide binding			+		0.966461	3.326	1.03055	A0A061IDL6		Chromodomain-helicase-DNA-binding protein 1 OS=Cricetulus griseus OX=10029 GN=H671_2g6803 PE=4 SV=1
-0.664056	-0.443124	-0.722796	-0.430004	-0.314577	-0.724838	-0.262772	-0.610503	-0.416821	-0.0673247	-0.405856	-0.084033					+	+		1.87127	1.57931	3.05302	A0A3L7IMH5		PSMC6 OS=Cricetulus griseus OX=10029 GN=CgPICR_020993 PE=3 SV=1
-1.56223	0.644742	-1.7558	0.684681	0.605705	-0.691182	0.646784	-0.750722	0.160334	0.282501	0.127493	0.203239					+	+		2.74379	3.14269	0.831328	A0A3L7HUI7		Fatty acyl-CoA reductase OS=Cricetulus griseus OX=10029 GN=CgPICR_010906 PE=3 SV=1
-0.607623	-0.230768	-0.608392	-0.160749	-0.345697	0.718099	-0.275105	0.754476	0.910502	-0.0432311	0.725619	0.0197678					+	+		2.14656	2.84285	1.86741	A0A3L7HWJ3		CPT1A OS=Cricetulus griseus OX=10029 GN=CgPICR_009591 PE=3 SV=1
0.200001	0.131964	0.254351	0.0459624	-0.0389767	-0.0741644	-0.0461731	0.0011843	-0.23164	0.366307	-0.371313	0.23928	metabolic process		catalytic activity;protein binding					0.947074	0.0520574	1.62808	A0A061IES5		Ubiquitin carboxyl-terminal hydrolase 10-like protein OS=Cricetulus griseus OX=10029 GN=H671_3g8749 PE=3 SV=1
-0.0856466	-0.156974	-0.0730286	-0.0666227	0.233415	0.217318	-0.014081	-0.0197307	-0.0587836	-0.0416489	-0.0474501	-0.0234222		membrane	protein binding					0.259244	0.0199163	0.709612	G3HR82	Fndc3a	Fibronectin type-III domain-containing protein 3a OS=Cricetulus griseus OX=10029 GN=I79_013345 PE=4 SV=1
-0.316856	-0.567257	-0.314385	-0.453522	-0.254837	0.194562	-0.271543	0.271209	-0.174566	-0.644052	-0.426847	-0.710553	metabolic process		catalytic activity			+		1.12074	2.20806	0.991553	G3H1D5	Scpep1	Carboxypeptidase OS=Cricetulus griseus OX=10029 GN=I79_003960 PE=3 SV=1
[truncated: 5,380 more rows]

## Sheet: GO enrichment
Worksheet 2: Results of gene ontology (GO) enrichment analysis. Enrichment was determined for each condition (Temp, pH, DO) using a Fisher exact test with a p-value threshold of ≤0.05. Used categories are GO biological process (GOBP), GO molecular function (GOMF), GO cellular compartment (GOCC) as well as Kegg pathways (Kegg). Enrichment factor ≥1 indicates enrichment while ≤1 shows depletion of …
[truncated: 104 more rows]

[truncated: 2 more sheets: canonical pathways, peptide mapping]
